# Supplementary material for: Response of Eurasian otters (Lutra lutra) to underwater acoustic harassment device sounds
Source: Sci Rep. 2024 Feb 29;14:4988. doi: 10.1038/s41598-024-55481-z (PMC10904746; doi:10.1038/s41598-024-55481-z)
Supplement: Supplementary file 2 — Supplementary Information 2. [file 41598_2024_55481_MOESM2_ESM.csv]

Date	Time	Video	SoundOn	SoundOff	kHz	dB	sex	no	time	Dive	Trial
04/06 2019	08:46-08:48	20190604_0846_14kH_105dB_1	01.43	01.44	14	105	Female	2	13	During	1
04/06 2019	08:46-08:48	20190604_0846_14kH_105dB_1	01.43	01.44	14	105	Female	2	7	After	1
04/06 2019	08:58-09:01	20190604_0858_1kHz_115dB_1	00.46	00.47	0	0	Female	3	5	No	2
04/06 2019	08:58-09:01	20190604_0858_1kHz_115dB_1	00.46	00.47	0	0	Female	3	10	No	2
04/06 2019	08:58-09:01	20190604_0858_1kHz_115dB_1	00.46	00.47	0	0	Female	3	10	No	2
04/06 2019	10:02-10:04	20190604_1002_1kHz_105dB_1	00.34	00.35	0	0	Female	1	3	No	3
04/06 2019	10:02-10:04	20190604_1002_1kHz_105dB_1	00.34	00.35	1	105	Female	1	7	After	3
04/06 2019	10:02-10:04	20190604_1002_1kHz_105dB_1	00.34	00.35	0	0	Male	3	3	No	1
04/06 2019	10:02-10:04	20190604_1002_1kHz_105dB_1	00.34	00.35	0	0	Male	3	1	No	1
04/06 2019	10:02-10:04	20190604_1002_1kHz_105dB_1	00.34	00.35	0	0	Male	3	6	No	1
04/06 2019	10:02-10:04	20190604_1002_1kHz_105dB_1	00.34	00.35	1	105	Male	1	5	After	1
04/06 2019	13:15-13:19	20190604_1315_14kHz_135dB_2	00.34	00.35	0	0	Male	2	15	No	2
04/06 2019	13:15-13:19	20190604_1315_14kHz_135dB_2	00.34	00.35	14	135	Male	2	17	During	2
04/06 2019	14:08-14:12	20190604_1408_14kHz_135dB_3	00.48	00.49	0	0	Male	3	6	No	3
04/06 2019	14:08-14:12	20190604_1408_14kHz_135dB_3	00.48	00.49	0	0	Male	3	8	No	3
04/06 2019	14:08-14:12	20190604_1408_14kHz_135dB_3	00.48	00.49	14	135	Male	2	5	During	3
04/06 2019	14:08-14:12	20190604_1408_14kHz_135dB_3	00.48	00.49	14	135	Male	2	11	After	3
06/06 2019	08:56-08:59	20190606_0856_14kHz_105dB	00.31	00.32	14	105	Male	1	8	After	4
06/06 2019	09:25-09:28	20190606_0925_14kHz_115dB	00.40	00.41	0	0	Female	2	1	No	4
06/06 2019	09:25-09:28	20190606_0925_14kHz_115dB	00.40	00.41	0	0	Female	2	1	No	4
06/06 2019	09:25-09:28	20190606_0925_14kHz_115dB	00.40	00.41	14	115	Female	1	8	After	4
06/06 2019	09:25-09:28	20190606_0925_14kHz_115dB	00.40	00.41	0	0	Male	2	8	No	5
06/06 2019	09:25-09:28	20190606_0925_14kHz_115dB	00.40	00.41	14	115	Male	1	18	During	5
06/06 2019	09:41-09:46	20190606_0941_14kHz_105dB	03.10	03.11	0	0	Male	2	18	No	6
06/06 2019	09:41-09:46	20190606_0941_14kHz_105dB	03.10	03.11	14	105	Male	2	11	During	6
06/06 2019	13:11-13:13	20190606_1311_14kHz_115dB	00.31	00.32	14	115	Female	1	8	During	5
06/06 2019	13:11-13:13	20190606_1311_14kHz_115dB	00.31	00.32	0	0	Male	2	9	No	7
06/06 2019	13:11-13:13	20190606_1311_14kHz_115dB	00.31	00.32	0	0	Male	2	17	No	7
06/06 2019	13:28-13:30	20190606_1328_14kHz_115dB	00.31	00.32	14	115	Female	1	6	During	6
07/08 2019	09:25-09:26	20190807_0925_14kHz_135dB	00.42	00.43	0	0	Female	2	1	No	7
07/08 2019	09:25-09:26	20190807_0925_14kHz_135dB	00.42	00.43	0	0	Female	2	21	No	7
07/08 2019	09:25-09:26	20190807_0925_14kHz_135dB	00.42	00.43	14	135	Female	2	9	During	7
07/08 2019	09:25-09:26	20190807_0925_14kHz_135dB	00.42	00.43	14	135	Female	2	11	After	7
07/08 2019	09:41-09:44	20190807_0941_14kHz_135dB	00.36	00.37	0	0	Female	2	1	No	8
07/08 2019	09:41-09:44	20190807_0941_14kHz_135dB	00.36	00.37	0	0	Female	2	5	No	8
07/08 2019	09:41-09:44	20190807_0941_14kHz_135dB	00.36	00.37	0	0	Male	3	9	No	8
07/08 2019	09:41-09:44	20190807_0941_14kHz_135dB	00.36	00.37	0	0	Male	3	6	No	8
07/08 2019	09:41-09:44	20190807_0941_14kHz_135dB	00.36	00.37	14	135	Male	2	3	During	8
07/08 2019	09:41-09:44	20190807_0941_14kHz_135dB	00.36	00.37	14	135	Male	2	9	After	8
07/08 2019	09:46-09:50	20190807_0946_14kHz_135dB	00.39	00.40	14	135	Female	1	11	After	9
07/08 2019	09:46-09:50	20190807_0946_14kHz_135dB	00.39	00.40	0	0	Male	2	13	No	9
07/08 2019	09:46-09:50	20190807_0946_14kHz_135dB	00.39	00.40	0	0	Male	2	10	No	9
07/08 2019	09:46-09:50	20190807_0946_14kHz_135dB	00.39	00.40	14	135	Male	1	1	After	9
07/08 2019	09:57-10:00	20190807_0957_14kHz_135dB	00.30	00.31	0	0	Female	2	5	No	10
07/08 2019	09:57-10:00	20190807_0957_14kHz_135dB	00.30	00.31	0	0	Female	2	4	No	10
07/08 2019	09:57-10:00	20190807_0957_14kHz_135dB	00.30	00.31	14	135	Female	2	4	During	10
07/08 2019	09:57-10:00	20190807_0957_14kHz_135dB	00.30	00.31	14	135	Female	2	16	After	10
07/08 2019	09:57-10:00	20190807_0957_14kHz_135dB	00.30	00.31	0	0	Male	3	1	No	10
07/08 2019	09:57-10:00	20190807_0957_14kHz_135dB	00.30	00.31	0	0	Male	3	7	No	10
07/08 2019	09:57-10:00	20190807_0957_14kHz_135dB	00.30	00.31	14	135	Male	1	12	During	10
07/08 2019	10:12-10:13	20190807_1012_14kHz_135dB	00.45	00.46	0	0	Female	2	7	No	11
07/08 2019	10:12-10:13	20190807_1012_14kHz_135dB	00.45	00.46	0	0	Female	2	4	No	11
07/08 2019	10:12-10:13	20190807_1012_14kHz_135dB	00.45	00.46	14	135	Female	7	11	During	11
07/08 2019	10:12-10:13	20190807_1012_14kHz_135dB	00.45	00.46	14	135	Female	7	12	After	11
07/08 2019	10:12-10:13	20190807_1012_14kHz_135dB	00.45	00.46	14	135	Female	7	2	After	11
07/08 2019	10:12-10:13	20190807_1012_14kHz_135dB	00.45	00.46	14	135	Female	7	3	After	11
07/08 2019	10:12-10:13	20190807_1012_14kHz_135dB	00.45	00.46	14	135	Female	7	1	After	11
07/08 2019	10:12-10:13	20190807_1012_14kHz_135dB	00.45	00.46	14	135	Female	7	1	After	11
07/08 2019	10:12-10:13	20190807_1012_14kHz_135dB	00.45	00.46	14	135	Female	7	1	After	11
07/08 2019	10:12-10:13	20190807_1012_14kHz_135dB	00.45	00.46	0	0	Male	2	9	No	11
07/08 2019	10:12-10:13	20190807_1012_14kHz_135dB	00.45	00.46	0	0	Male	2	6	No	11
08/06 2019	08:55-08:57	20190608_0855_14kHz_105dB	01.16	01.17	14	105	Female	1	11	During	12
08/06 2019	09:12-09:15	20190608_0912_14kHz_105dB	00.31	00.32	0	0	Female	3	1	No	13
08/06 2019	09:12-09:15	20190608_0912_14kHz_105dB	00.31	00.32	0	0	Female	3	3	No	13
08/06 2019	09:12-09:15	20190608_0912_14kHz_105dB	00.31	00.32	0	0	Female	3	2	No	13
08/06 2019	09:12-09:15	20190608_0912_14kHz_105dB	00.31	00.32	14	105	Female	1	10	During	13
08/06 2019	09:12-09:15	20190608_0912_14kHz_105dB	00.31	00.32	14	105	Male	2	17	During	12
08/06 2019	09:12-09:15	20190608_0912_14kHz_105dB	00.31	00.32	14	105	Male	2	15	After	12
08/06 2019	09:23-09:25	20190608_0923_14kHz_115dB	00.36	00.37	14	115	Male	1	11	During	13
08/06 2019	09:40-09:42	20190608_0940_14kHz_115dB	00.30	00.31	14	115	Male	1	23	During	13
08/06 2019	13:19-13:21	20190608_1319_14kHz_115dB	00.59	01.00	0	0	Female	2	12	No	14
08/06 2019	13:19-13:21	20190608_1319_14kHz_115dB	00.59	01.00	0	0	Female	2	9	No	14
08/06 2019	13:19-13:21	20190608_1319_14kHz_115dB	00.59	01.00	14	115	Male	1	8	After	14
08/06 2019	13:25-13:29	20190608_1325_14kHz_115dB	01.01	01.02	14	115	Male	1	4	During	14
09/06 2019	09:24-09:28	20190609_0924_1kHz_115dB	01.08	01.09	1	115	Female	1	3	After	15
09/06 2019	09:24-09:28	20190609_0924_1kHz_115dB	01.08	01.09	1	115	Male	1	6	After	15
09/06 2019	09:36-09:37	20190609_0936_1kHz_115dB	00.38	00.39	0	0	Female	5	1	No	16
09/06 2019	09:36-09:37	20190609_0936_1kHz_115dB	00.38	00.39	0	0	Female	5	2	No	16
09/06 2019	09:36-09:37	20190609_0936_1kHz_115dB	00.38	00.39	0	0	Female	5	8	No	16
09/06 2019	09:36-09:37	20190609_0936_1kHz_115dB	00.38	00.39	0	0	Female	5	1	No	16
09/06 2020	09:36-09:38	20190609_0936_1kHz_115dB	00.38	00.39	0	0	Female	5	5	No	16
09/06 2020	09:36-09:38	20190609_0936_1kHz_115dB	00.38	00.39	0	0	Male	2	15	No	16
09/06 2020	09:36-09:38	20190609_0936_1kHz_115dB	00.38	00.39	1	115	Male	2	19	During	16
09/06 2019	09:51-09:58	20190609_0951_1kHz_115dB	00.37	00.39	0	0	Female	2	2	No	17
09/06 2019	09:51-09:58	20190609_0951_1kHz_115dB	00.37	00.39	0	0	Female	2	3	No	17
09/06 2019	09:51-09:58	20190609_0951_1kHz_115dB	00.37	00.39	1	115	Female	2	12	During	17
09/06 2019	09:51-09:58	20190609_0951_1kHz_115dB	00.37	00.39	1	115	Female	2	1	After	17
09/06 2019	09:51-09:58	20190609_0951_1kHz_115dB	00.37	00.39	1	115	Male	2	20	During	17
09/06 2019	09:51-09:58	20190609_0951_1kHz_115dB	00.37	00.39	1	115	Male	2	24	After	17
09/06 2019	13:12-13:16	20190609_1312_1kHz_115dB	01.35	01.36	1	115	Female	1	1	During	18
09/06 2019	13:12-13:16	20190609_1312_1kHz_115dB	01.35	01.36	1	115	Male	2	20	During	18
09/06 2019	13:12-13:16	20190609_1312_1kHz_115dB	01.35	01.36	1	115	Male	2	11	After	18
11/06 2019	13:23-13:25	20190611_1323_14kHz_125dB	00.30	00.31	14	125	Female	2	15	During	19
11/06 2019	13:23-13:25	20190611_1323_14kHz_125dB	00.30	00.31	14	125	Female	2	15	After	19
11/06 2019	13:36-13:38	20190611_1336_14kHz_105dB	00.39	00.40	14	105	Female	1	4	During	20
11/06 2019	13:36-13:38	20190611_1336_14kHz_105dB	00.39	00.40	0	0	Male	1	1	No	19
11/06 2019	13:36-13:38	20190611_1336_14kHz_105dB	00.39	00.40	14	105	Male	3	2	During	19
11/06 2019	13:36-13:38	20190611_1336_14kHz_105dB	00.39	00.40	14	105	Male	3	17	After	19
11/06 2019	13:36-13:38	20190611_1336_14kHz_105dB	00.39	00.40	14	105	Male	3	18	After	19
11/06 2019	13:45-13:48	20190611_1345_14kHz_105dB	00.46	00.47	0	0	Male	2	21	No	20
11/06 2019	13:45-13:48	20190611_1345_14kHz_105dB	00.46	00.47	14	105	Male	3	21	During	20
11/06 2019	13:45-13:48	20190611_1345_14kHz_105dB	00.46	00.47	14	105	Male	3	12	After	20
11/06 2019	13:45-13:48	20190611_1345_14kHz_105dB	00.46	00.47	14	105	Male	3	11	After	20
12/06 2019	09:12-09:14	20190612_0912_1kHz_105dB	00.46	00.47	0	0	Female	1	9	No	21
12/06 2019	09:12-09:14	20190612_0912_1kHz_105dB	00.46	00.47	1	105	Female	2	14	During	21
12/06 2019	09:12-09:14	20190612_0912_1kHz_105dB	00.46	00.47	1	105	Female	2	12	After	21
12/06 2019	09:26-09:30	20190612_0926_1kHz_125dB	01.03	01.04	0	0	Female	1	9	No	22
12/06 2019	09:26-09:30	20190612_0926_1kHz_125dB	01.03	01.04	1	125	Female	2	12	During	22
12/06 2019	09:26-09:30	20190612_0926_1kHz_125dB	01.03	01.04	1	125	Female	2	16	After	22
12/06 2019	09:43-09:44	20190612_0943_1kHz_105dB	01.15	01.16	1	105	Female	1	1	During	23
12/06 2019	13:33-13:36	20190612_1333_1kHz_125dB	02.44	02.45	1	125	Male	2	9	After	21
12/06 2019	13:33-13:36	20190612_1333_1kHz_125dB	02.44	02.45	1	125	Male	2	7	After	21
12/06 2019	13:43-13:46	20190612_1343_1kHz_105dB	00.31	00.32	1	105	Male	2	22	During	22
12/06 2019	13:43-13:46	20190612_1343_1kHz_105dB	00.31	00.32	1	105	Male	2	17	After	22
12/06 2019	13:53-13:55	20190612_1353_1kHz_105dB	00.33	00.34	1	105	Female	2	10	During	24
12/06 2019	13:53-13:55	20190612_1353_1kHz_105dB	00.33	00.34	1	105	Female	2	9	After	24
13/06 2019	08:54-08:55	20190613_0854_14kHz_125dB	00.33	00.34	0	0	Female	1	2	No	25
13/06 2019	08:54-08:55	20190613_0854_14kHz_125dB	00.33	00.34	14	125	Female	5	1	During	25
13/06 2019	08:54-08:55	20190613_0854_14kHz_125dB	00.33	00.34	14	125	Female	5	4	During	25
13/06 2019	08:54-08:55	20190613_0854_14kHz_125dB	00.33	00.34	14	125	Female	5	1	During	25
13/06 2019	08:54-08:55	20190613_0854_14kHz_125dB	00.33	00.34	14	125	Female	5	6	After	25
13/06 2019	08:54-08:55	20190613_0854_14kHz_125dB	00.33	00.34	14	125	Female	5	12	After	25
13/06 2019	09:33-09:38	20190613_0933_14kHz_115dB	00.33	00.35	0	0	Female	3	1	No	26
13/06 2019	09:33-09:38	20190613_0933_14kHz_115dB	00.33	00.35	0	0	Female	3	2	No	26
13/06 2019	09:33-09:38	20190613_0933_14kHz_115dB	00.33	00.35	14	115	Female	3	7	During	26
13/06 2019	09:33-09:38	20190613_0933_14kHz_115dB	00.33	00.35	14	115	Female	3	9	After	26
13/06 2019	09:33-09:38	20190613_0933_14kHz_115dB	00.33	00.35	14	115	Female	3	8	After	26
13/06 2019	09:33-09:38	20190613_0933_14kHz_115dB	00.33	00.35	0	0	Male	2	4	No	23
13/06 2019	09:33-09:38	20190613_0933_14kHz_115dB	00.33	00.35	0	0	Male	2	7	No	23
13/06 2019	09:51-09:53	20190613_0951_14kHz_125dB	00.47	00.48	14	125	Male	2	24	During	24
13/06 2019	09:51-09:53	20190613_0951_14kHz_125dB	00.47	00.48	14	125	Male	2	15	After	24
13/06 2019	13:55-13:56	20190613_1355_1kHz_125dB	00.38	00.39	0	0	Male	1	1	No	25
13/06 2019	14:09-14:12	20190613_1409_1kHz_125dB	02.01	02.02	1	125	Male	2	5	After	26
13/06 2019	14:09-14:12	20190613_1409_1kHz_125dB	02.01	02.02	1	125	Male	2	4	After	26
13/08 2019	13:21-13:25	20190813_1321_1kHz_135dB	00.39	00.40	0	0	Male	2	13	No	27
13/08 2019	13:21-13:25	20190813_1321_1kHz_135dB	00.39	00.40	1	135	Male	3	8	During	27
13/08 2019	13:21-13:25	20190813_1321_1kHz_135dB	00.39	00.40	1	135	Male	3	14	After	27
13/08 2019	13:21-13:25	20190813_1321_1kHz_135dB	00.39	00.40	1	135	Male	3	11	After	27
13/08 2019	13:26-13:29	20190813_1326_1kHz_135dB	00.44	00.45	1	135	Female	2	5	After	27
13/08 2019	13:26-13:29	20190813_1326_1kHz_135dB	00.44	00.45	1	135	Female	2	6	After	27
13/08 2019	13:26-13:29	20190813_1326_1kHz_135dB	00.44	00.45	0	0	Male	3	9	No	28
13/08 2019	13:26-13:29	20190813_1326_1kHz_135dB	00.44	00.45	0	0	Male	3	9	No	28
13/08 2019	13:26-13:29	20190813_1326_1kHz_135dB	00.44	00.45	1	135	Male	3	12	During	28
13/08 2019	13:26-13:29	20190813_1326_1kHz_135dB	00.44	00.45	1	135	Male	3	11	After	28
13/08 2019	13:26-13:29	20190813_1326_1kHz_135dB	00.44	00.45	1	135	Male	3	10	After	28
13/08 2019	13:32-13:34	20190813_1332_1kHz_135dB	00.40	00.41	0	0	Male	2	1	No	29
13/08 2019	13:32-13:34	20190813_1332_1kHz_135dB	00.40	00.41	0	0	Male	2	3	No	29
13/08 2019	13:32-13:34	20190813_1332_1kHz_135dB	00.40	00.41	1	135	Male	3	6	After	29
13/08 2019	13:32-13:34	20190813_1332_1kHz_135dB	00.40	00.41	1	135	Male	3	13	After	29
13/08 2019	13:32-13:34	20190813_1332_1kHz_135dB	00.40	00.41	1	135	Male	3	7	After	29
14/08 2019	13:22-13:24	20190814_1322_14kHz_145dB	00.40	00.41	0	0	Male	2	7	No	30
14/08 2019	13:22-13:24	20190814_1322_14kHz_145dB	00.40	00.41	14	145	Male	3	9	During	30
14/08 2019	13:22-13:24	20190814_1322_14kHz_145dB	00.40	00.41	14	145	Male	3	10	After	30
14/08 2019	13:22-13:24	20190814_1322_14kHz_145dB	00.40	00.41	14	145	Male	3	6	After	30
14/08 2019	13:56-13:57	20190814_1356_14kHz_145dB	00.33	00.34	0	0	Female	3	3	No	28
14/08 2019	13:56-13:57	20190814_1356_14kHz_145dB	00.33	00.34	0	0	Female	3	2	No	28
14/08 2019	13:56-13:57	20190814_1356_14kHz_145dB	00.33	00.34	0	0	Female	3	8	No	28
15/08 2019	13:50-13:57	20190815_1350_14kHz_145dB	00.38	00.39	0	0	Male	1	10	No	31
15/08 2019	13:50-13:57	20190815_1350_14kHz_145dB	00.38	00.39	14	145	Male	1	13	During	31
26/08 2019	13:06-13:09	20190826_1301_1306_14kHz_scarer_NoAmplifier	05.28	07.50	NA	NA	Female	10	4	During	29
26/08 2019	13:06-13:09	20190826_1301_1306_14kHz_scarer_NoAmplifier	05.28	07.50	NA	NA	Female	10	5	During	29
26/08 2019	13:06-13:09	20190826_1301_1306_14kHz_scarer_NoAmplifier	05.28	07.50	NA	NA	Female	10	12	During	29
26/08 2019	13:06-13:09	20190826_1301_1306_14kHz_scarer_NoAmplifier	05.28	07.50	NA	NA	Female	10	20	During	29
26/08 2019	13:06-13:09	20190826_1301_1306_14kHz_scarer_NoAmplifier	05.28	07.50	NA	NA	Female	10	14	During	29
26/08 2019	13:06-13:09	20190826_1301_1306_14kHz_scarer_NoAmplifier	05.28	07.50	NA	NA	Female	10	20	During	29
26/08 2019	13:06-13:09	20190826_1301_1306_14kHz_scarer_NoAmplifier	05.28	07.50	NA	NA	Female	10	9	During	29
26/08 2019	13:06-13:09	20190826_1301_1306_14kHz_scarer_NoAmplifier	05.28	07.50	NA	NA	Female	10	7	During	29
26/08 2019	13:06-13:09	20190826_1301_1306_14kHz_scarer_NoAmplifier	05.28	07.50	NA	NA	Female	10	10	During	29
26/08 2019	13:06-13:09	20190826_1301_1306_14kHz_scarer_NoAmplifier	05.28	07.50	NA	NA	Female	10	10	During	29
26/08 2019	13:26-13:31	20190826_1326_14kHz_135dB_scarer	00.49	05.47	NA	NA	Female	15	2	During	30
26/08 2019	13:26-13:31	20190826_1326_14kHz_135dB_scarer	00.49	05.47	NA	NA	Female	15	1	During	30
26/08 2019	13:26-13:31	20190826_1326_14kHz_135dB_scarer	00.49	05.47	NA	NA	Female	15	1	During	30
26/08 2019	13:26-13:31	20190826_1326_14kHz_135dB_scarer	00.49	05.47	NA	NA	Female	15	6	During	30
26/08 2019	13:26-13:31	20190826_1326_14kHz_135dB_scarer	00.49	05.47	NA	NA	Female	15	6	During	30
26/08 2019	13:26-13:31	20190826_1326_14kHz_135dB_scarer	00.49	05.47	NA	NA	Female	15	12	During	30
26/08 2019	13:26-13:31	20190826_1326_14kHz_135dB_scarer	00.49	05.47	NA	NA	Female	15	15	During	30
26/08 2019	13:26-13:31	20190826_1326_14kHz_135dB_scarer	00.49	05.47	NA	NA	Female	15	20	During	30
26/08 2019	13:26-13:31	20190826_1326_14kHz_135dB_scarer	00.49	05.47	NA	NA	Female	15	19	During	30
26/08 2019	13:26-13:31	20190826_1326_14kHz_135dB_scarer	00.49	05.47	NA	NA	Female	15	6	During	30
26/08 2019	13:26-13:31	20190826_1326_14kHz_135dB_scarer	00.49	05.47	NA	NA	Female	15	23	During	30
26/08 2019	13:26-13:31	20190826_1326_14kHz_135dB_scarer	00.49	05.47	NA	NA	Female	15	16	During	30
26/08 2019	13:26-13:31	20190826_1326_14kHz_135dB_scarer	00.49	05.47	NA	NA	Female	15	4	During	30
26/08 2019	13:26-13:31	20190826_1326_14kHz_135dB_scarer	00.49	05.47	NA	NA	Female	15	7	During	30
26/08 2019	13:26-13:31	20190826_1326_14kHz_135dB_scarer	00.49	05.47	NA	NA	Female	15	3	During	30
26/08 2019	13:48-13:53	20190826_1348_14kHz_scarer	00.20	05.20	0	0	Female	1	3	No	31
26/08 2019	13:48-13:53	20190826_1348_14kHz_scarer	00.20	05.20	NA	NA	Female	8	17	During	31
26/08 2019	13:48-13:53	20190826_1348_14kHz_scarer	00.20	05.20	NA	NA	Female	8	6	During	31
26/08 2019	13:48-13:53	20190826_1348_14kHz_scarer	00.20	05.20	NA	NA	Female	8	7	During	31
26/08 2019	13:48-13:53	20190826_1348_14kHz_scarer	00.20	05.20	NA	NA	Female	8	17	During	31
26/08 2019	13:48-13:53	20190826_1348_14kHz_scarer	00.20	05.20	NA	NA	Female	8	20	During	31
26/08 2019	13:48-13:53	20190826_1348_14kHz_scarer	00.20	05.20	NA	NA	Female	8	16	During	31
26/08 2019	13:48-13:53	20190826_1348_14kHz_scarer	00.20	05.20	NA	NA	Female	8	7	During	31
26/08 2019	13:48-13:53	20190826_1348_14kHz_scarer	00.20	05.20	NA	NA	Female	8	5	During	31
26/08 2019	13:48-13:53	20190826_1348_14kHz_scarer	00.20	05.20	NA	NA	Male	8	12	During	32
26/08 2019	13:48-13:53	20190826_1348_14kHz_scarer	00.20	05.20	NA	NA	Male	8	26	During	32
26/08 2019	13:48-13:53	20190826_1348_14kHz_scarer	00.20	05.20	NA	NA	Male	8	2	During	32
26/08 2019	13:48-13:53	20190826_1348_14kHz_scarer	00.20	05.20	NA	NA	Male	8	20	During	32
26/08 2019	13:48-13:53	20190826_1348_14kHz_scarer	00.20	05.20	NA	NA	Male	8	6	During	32
27/08 2019	09:50-09:56	20190827_0950_14kHz_135dB_scarer	00.22	05.22	0	0	Female	1	15	No	32
27/08 2019	09:50-09:56	20190827_0950_14kHz_135dB_scarer	00.22	05.22	NA	NA	Female	8	12	During	32
27/08 2019	09:50-09:56	20190827_0950_14kHz_135dB_scarer	00.22	05.22	NA	NA	Female	8	2	During	32
27/08 2019	09:50-09:56	20190827_0950_14kHz_135dB_scarer	00.22	05.22	NA	NA	Female	8	5	During	32
27/08 2019	09:50-09:56	20190827_0950_14kHz_135dB_scarer	00.22	05.22	NA	NA	Female	8	7	During	32
27/08 2019	09:50-09:56	20190827_0950_14kHz_135dB_scarer	00.22	05.22	NA	NA	Female	8	1	During	32
27/08 2019	09:50-09:56	20190827_0950_14kHz_135dB_scarer	00.22	05.22	NA	NA	Female	8	2	During	32
27/08 2019	09:50-09:56	20190827_0950_14kHz_135dB_scarer	00.22	05.22	NA	NA	Female	8	6	During	32
27/08 2019	09:50-09:56	20190827_0950_14kHz_135dB_scarer	00.22	05.22	NA	NA	Female	8	14	During	32
27/08 2019	09:50-09:56	20190827_0950_14kHz_135dB_scarer	00.22	05.22	0	0	Male	1	5	No	33
27/08 2019	09:50-09:56	20190827_0950_14kHz_135dB_scarer	00.22	05.22	NA	NA	Male	16	6	During	33
27/08 2019	09:50-09:56	20190827_0950_14kHz_135dB_scarer	00.22	05.22	NA	NA	Male	16	6	During	33
27/08 2019	09:50-09:56	20190827_0950_14kHz_135dB_scarer	00.22	05.22	NA	NA	Male	16	1	During	33
27/08 2019	09:50-09:56	20190827_0950_14kHz_135dB_scarer	00.22	05.22	NA	NA	Male	16	10	During	33
27/08 2019	09:50-09:56	20190827_0950_14kHz_135dB_scarer	00.22	05.22	NA	NA	Male	16	8	During	33
27/08 2019	09:50-09:56	20190827_0950_14kHz_135dB_scarer	00.22	05.22	NA	NA	Male	16	17	During	33
27/08 2019	09:50-09:56	20190827_0950_14kHz_135dB_scarer	00.22	05.22	NA	NA	Male	16	23	During	33
27/08 2019	09:50-09:56	20190827_0950_14kHz_135dB_scarer	00.22	05.22	NA	NA	Male	16	5	During	33
27/08 2019	09:50-09:56	20190827_0950_14kHz_135dB_scarer	00.22	05.22	NA	NA	Male	16	2	During	33
27/08 2019	09:50-09:56	20190827_0950_14kHz_135dB_scarer	00.22	05.22	NA	NA	Male	16	5	During	33
27/08 2019	09:50-09:56	20190827_0950_14kHz_135dB_scarer	00.22	05.22	NA	NA	Male	16	14	During	33
27/08 2019	09:50-09:56	20190827_0950_14kHz_135dB_scarer	00.22	05.22	NA	NA	Male	16	3	During	33
27/08 2019	09:50-09:56	20190827_0950_14kHz_135dB_scarer	00.22	05.22	NA	NA	Male	16	18	During	33
27/08 2019	09:50-09:56	20190827_0950_14kHz_135dB_scarer	00.22	05.22	NA	NA	Male	16	17	During	33
27/08 2019	09:50-09:56	20190827_0950_14kHz_135dB_scarer	00.22	05.22	NA	NA	Male	16	16	During	33
27/08 2019	09:50-09:56	20190827_0950_14kHz_135dB_scarer	00.22	05.22	NA	NA	Male	16	18	During	33
27/08 2019	10:15-10:21	20190827_1015_14kHz_135dB_scarer	00.18	05.18	0	0	Female	1	5	No	33
27/08 2019	10:15-10:21	20190827_1015_14kHz_135dB_scarer			NA	NA	Female	12	20	During
27/08 2019	10:15-10:21	20190827_1015_14kHz_135dB_scarer			NA	NA	Female	12	3	During	33
27/08 2019	10:15-10:21	20190827_1015_14kHz_135dB_scarer			NA	NA	Female	12	13	During	33
27/08 2019	10:15-10:21	20190827_1015_14kHz_135dB_scarer			NA	NA	Female	12	4	During
27/08 2019	10:15-10:21	20190827_1015_14kHz_135dB_scarer			NA	NA	Female	12	2	During	33
27/08 2019	10:15-10:21	20190827_1015_14kHz_135dB_scarer			NA	NA	Female	12	9	During	33
27/08 2019	10:15-10:21	20190827_1015_14kHz_135dB_scarer			NA	NA	Female	12	1	During
27/08 2019	10:15-10:21	20190827_1015_14kHz_135dB_scarer			NA	NA	Female	12	6	During	33
27/08 2019	10:15-10:21	20190827_1015_14kHz_135dB_scarer			NA	NA	Female	12	7	During	33
27/08 2019	10:15-10:21	20190827_1015_14kHz_135dB_scarer			NA	NA	Female	12	7	During
27/08 2019	10:15-10:21	20190827_1015_14kHz_135dB_scarer			NA	NA	Female	12	4	During	33
27/08 2019	10:15-10:21	20190827_1015_14kHz_135dB_scarer			NA	NA	Female	12	11	During	33
27/08 2019	10:15-10:21	20190827_1015_14kHz_135dB_scarer			0	0	Male	1	5	No	34
27/08 2019	10:15-10:21	20190827_1015_14kHz_135dB_scarer			NA	NA	Male	14	17	During	34
27/08 2019	10:15-10:21	20190827_1015_14kHz_135dB_scarer	00.18	05.18	NA	NA	Male	14	9	During	34
27/08 2019	10:15-10:21	20190827_1015_14kHz_135dB_scarer			NA	NA	Male	14	5	During	34
27/08 2019	10:15-10:21	20190827_1015_14kHz_135dB_scarer			NA	NA	Male	14	5	During	34
27/08 2019	10:15-10:21	20190827_1015_14kHz_135dB_scarer			NA	NA	Male	14	2	During	34
27/08 2019	10:15-10:21	20190827_1015_14kHz_135dB_scarer			NA	NA	Male	14	1	During	34
27/08 2019	10:15-10:21	20190827_1015_14kHz_135dB_scarer			NA	NA	Male	14	13	During	34
27/08 2019	10:15-10:21	20190827_1015_14kHz_135dB_scarer			NA	NA	Male	14	9	During	34
27/08 2019	10:15-10:21	20190827_1015_14kHz_135dB_scarer			NA	NA	Male	14	16	During	34
27/08 2019	10:15-10:21	20190827_1015_14kHz_135dB_scarer			NA	NA	Male	14	21	During	34
27/08 2019	10:15-10:21	20190827_1015_14kHz_135dB_scarer			NA	NA	Male	14	4	During	34
27/08 2019	10:15-10:21	20190827_1015_14kHz_135dB_scarer			NA	NA	Male	14	3	During	34
27/08 2019	10:15-10:21	20190827_1015_14kHz_135dB_scarer			NA	NA	Male	14	3	During	34
27/08 2019	10:15-10:21	20190827_1015_14kHz_135dB_scarer			NA	NA	Male	14	1	During	34
27/08 2019	13:15-13:20	20190827_1315_14kHz_135dB_scarer			NA	NA	Female	4	2	During	34
27/08 2019	13:15-13:20	20190827_1315_14kHz_135dB_scarer			NA	NA	Female	4	0.5	During	34
27/08 2019	13:15-13:20	20190827_1315_14kHz_135dB_scarer			NA	NA	Female	4	11	During	34
27/08 2019	13:15-13:20	20190827_1315_14kHz_135dB_scarer			NA	NA	Female	4	2	During	34
27/08 2019	13:15-13:20	20190827_1315_14kHz_135dB_scarer			NA	NA	Male	17	13	During	35
27/08 2019	13:15-13:20	20190827_1315_14kHz_135dB_scarer			NA	NA	Male	17	10	During	35
27/08 2019	13:15-13:20	20190827_1315_14kHz_135dB_scarer			NA	NA	Male	17	18	During	35
27/08 2019	13:15-13:20	20190827_1315_14kHz_135dB_scarer			NA	NA	Male	17	10	During	35
27/08 2019	13:15-13:20	20190827_1315_14kHz_135dB_scarer			NA	NA	Male	17	22	During	35
27/08 2019	13:15-13:20	20190827_1315_14kHz_135dB_scarer			NA	NA	Male	17	9	During	35
27/08 2019	13:15-13:20	20190827_1315_14kHz_135dB_scarer			NA	NA	Male	17	3	During	35
27/08 2019	13:15-13:20	20190827_1315_14kHz_135dB_scarer			NA	NA	Male	17	22	During	35
27/08 2019	13:15-13:20	20190827_1315_14kHz_135dB_scarer			NA	NA	Male	17	15	During	35
27/08 2019	13:15-13:20	20190827_1315_14kHz_135dB_scarer			NA	NA	Male	17	15	During	35
27/08 2019	13:15-13:20	20190827_1315_14kHz_135dB_scarer			NA	NA	Male	17	16	During	35
27/08 2019	13:15-13:20	20190827_1315_14kHz_135dB_scarer			NA	NA	Male	17	13	During	35
27/08 2019	13:15-13:20	20190827_1315_14kHz_135dB_scarer			NA	NA	Male	17	3	During	35
27/08 2019	13:15-13:20	20190827_1315_14kHz_135dB_scarer			NA	NA	Male	17	13	During	35
27/08 2019	13:15-13:20	20190827_1315_14kHz_135dB_scarer			NA	NA	Male	17	9	During	35
27/08 2019	13:15-13:20	20190827_1315_14kHz_135dB_scarer			NA	NA	Male	17	2	During	35
27/08 2019	13:37-13:43	20190827_1337_14kHz_135dB_scarer			NA	NA	Male	29	2	During	36
27/08 2019	13:37-13:43	20190827_1337_14kHz_135dB_scarer			NA	NA	Male	29	11	During	36
27/08 2019	13:37-13:43	20190827_1337_14kHz_135dB_scarer			NA	NA	Male	29	2	During	36
27/08 2019	13:37-13:43	20190827_1337_14kHz_135dB_scarer			NA	NA	Male	29	9	During	36
27/08 2019	13:37-13:43	20190827_1337_14kHz_135dB_scarer			NA	NA	Male	29	17	During	36
27/08 2019	13:37-13:43	20190827_1337_14kHz_135dB_scarer			NA	NA	Male	29	4	During	36
27/08 2019	13:37-13:43	20190827_1337_14kHz_135dB_scarer			NA	NA	Male	29	0.5	During	36
27/08 2019	13:37-13:43	20190827_1337_14kHz_135dB_scarer			NA	NA	Male	29	3	During	36
27/08 2019	13:37-13:43	20190827_1337_14kHz_135dB_scarer			NA	NA	Male	29	0.5	During	36
27/08 2019	13:37-13:43	20190827_1337_14kHz_135dB_scarer			NA	NA	Male	29	14	During	36
27/08 2019	13:37-13:43	20190827_1337_14kHz_135dB_scarer			NA	NA	Male	29	3	During	36
27/08 2019	13:37-13:43	20190827_1337_14kHz_135dB_scarer			NA	NA	Male	29	5	During	36
27/08 2019	13:37-13:43	20190827_1337_14kHz_135dB_scarer			NA	NA	Male	29	11	During	36
27/08 2019	13:37-13:43	20190827_1337_14kHz_135dB_scarer			NA	NA	Male	29	18	During	36
27/08 2019	13:37-13:43	20190827_1337_14kHz_135dB_scarer			NA	NA	Male	29	2	During	36
27/08 2019	13:37-13:43	20190827_1337_14kHz_135dB_scarer			NA	NA	Male	29	0.5	During	36
27/08 2019	13:37-13:43	20190827_1337_14kHz_135dB_scarer			NA	NA	Male	29	2	During	36
27/08 2019	13:37-13:43	20190827_1337_14kHz_135dB_scarer			NA	NA	Male	29	0.5	During	36
27/08 2019	13:37-13:43	20190827_1337_14kHz_135dB_scarer			NA	NA	Male	29	0.5	During	36
27/08 2019	13:37-13:43	20190827_1337_14kHz_135dB_scarer			NA	NA	Male	29	0.5	During	36
27/08 2019	13:37-13:43	20190827_1337_14kHz_135dB_scarer			NA	NA	Male	29	2	During	36
27/08 2019	13:37-13:43	20190827_1337_14kHz_135dB_scarer			NA	NA	Male	29	13	During	36
27/08 2019	13:37-13:43	20190827_1337_14kHz_135dB_scarer			NA	NA	Male	29	13	During	36
27/08 2019	13:37-13:43	20190827_1337_14kHz_135dB_scarer			NA	NA	Male	29	8	During	36
27/08 2019	13:37-13:43	20190827_1337_14kHz_135dB_scarer			NA	NA	Male	29	13	During	36
27/08 2019	13:37-13:43	20190827_1337_14kHz_135dB_scarer			NA	NA	Male	29	3	During	36
27/08 2019	13:37-13:43	20190827_1337_14kHz_135dB_scarer			NA	NA	Male	29	0.5	During	36
27/08 2019	13:37-13:43	20190827_1337_14kHz_135dB_scarer			NA	NA	Male	29	2	During	36
27/08 2019	13:37-13:43	20190827_1337_14kHz_135dB_scarer			NA	NA	Male	29	22	During	36
08/06 2019	09:02-09:04	20190608_0902_Nosound	NA	NA	0	0	Male	2	10	No	15
08/06 2019	09:02-09:04	20190608_0902_Nosound	NA	NA	0	0	Male	2	20	No	15
08/06 2019	09:16-09:18	20190608_0916_Nosound	NA	NA	0	0	Male	2	29	No	16
08/06 2019	09:16-09:18	20190608_0916_Nosound	NA	NA	0	0	Male	2	21	No	16
08/06 2019	09:16-09:18	20190608_0916_Nosound	NA	NA	0	0	Female	1	12	No	20
08/06 2019	09:18-09:21	20190608_0918_Nosound	NA	NA	0	0	Male	2	10	No	17
08/06 2019	09:18-09:21	20190608_0918_Nosound	NA	NA	0	0	Male	2	13	No	17
08/06 2019	09:28-09:32	20190608_0928_Nosound	NA	NA	0	0	Male	9	28	No	18
08/06 2019	09:28-09:32	20190608_0928_Nosound	NA	NA	0	0	Male	9	26	No	18
08/06 2019	09:28-09:32	20190608_0928_Nosound	NA	NA	0	0	Male	9	24	No	18
08/06 2019	09:28-09:32	20190608_0928_Nosound	NA	NA	0	0	Male	9	6	No	18
08/06 2019	09:28-09:32	20190608_0928_Nosound	NA	NA	0	0	Male	9	8	No	18
08/06 2019	09:28-09:32	20190608_0928_Nosound	NA	NA	0	0	Male	9	13	No	18
08/06 2019	09:28-09:32	20190608_0928_Nosound	NA	NA	0	0	Male	9	17	No	18
08/06 2019	09:28-09:32	20190608_0928_Nosound	NA	NA	0	0	Male	9	11	No	18
08/06 2019	09:28-09:32	20190608_0928_Nosound	NA	NA	0	0	Male	9	8	No	19
08/06 2019	09:36-09:39	20190608_0936_Nosound	NA	NA	0	0	Male	8	7	No	19
08/06 2019	09:36-09:39	20190608_0936_Nosound	NA	NA	0	0	Male	8	18	No	19
08/06 2019	09:36-09:39	20190608_0936_Nosound	NA	NA	0	0	Male	8	16	No	19
08/06 2019	09:36-09:39	20190608_0936_Nosound	NA	NA	0	0	Male	8	10	No	19
08/06 2019	09:36-09:39	20190608_0936_Nosound	NA	NA	0	0	Male	8	15	No	19
08/06 2019	09:36-09:39	20190608_0936_Nosound	NA	NA	0	0	Male	8	16	No	19
08/06 2019	09:36-09:39	20190608_0936_Nosound	NA	NA	0	0	Male	8	7	No	19
08/06 2019	09:36-09:39	20190608_0936_Nosound	NA	NA	0	0	Male	8	12	No	19
08/06 2019	09:47-09:49	20190608_0947_Nosound	NA	NA	0	0	Male	1	9	No	20
08/06 2019	12:59-13:00	20190608_1259_Nosound	NA	NA	0	0	Female	2	7	No	21
08/06 2019	13:01-13:02	20190608_1259_Nosound	NA	NA	0	0	Female	2	19	No	21
08/06 2019	13:01-13:02	20190608_1301_Nosound	NA	NA	0	0	Female	2	11	No	21
08/06 2019	13:03-13:04	20190608_1301_Nosound	NA	NA	0	0	Female	3	26	No	22
08/06 2019	13:03-13:04	20190608_1301_Nosound	NA	NA	0	0	Female	3	13	No	22
08/06 2019	13:03-13:04	20190608_1301_Nosound	NA	NA	0	0	Female	3	12	No	22
08/06 2019	13:05-13:06	20190608_1301_Nosound	NA	NA	0	0	Female	1	12	No	23
08/06 2019	13:23-13:24	20190608_1323_Nosound	NA	NA	0	0	Female	1	10	No	24
08/06 2019	13:23-13:24	20190608_1323_Nosound	NA	NA	0	0	Male	3	12	No	21
08/06 2019	13:23-13:24	20190608_1323_Nosound	NA	NA	0	0	Male	3	21	No	21
08/06 2019	13:23-13:24	20190608_1323_Nosound	NA	NA	0	0	Male	3	12	No	21
09/06 2019	08:55-08:56	20190609_0855_Nosound	NA	NA	0	0	Male	3	9	No	22
09/06 2019	08:55-08:56	20190609_0855_Nosound	NA	NA	0	0	Male	3	20	No	22
09/06 2019	08:55-08:56	20190609_0855_Nosound	NA	NA	0	0	Male	3	28	No	22
09/06 2019	08:55-08:56	20190609_0855_Nosound	NA	NA	0	0	Female	2	18	No	25
09/06 2019	08:55-08:56	20190609_0855_Nosound	NA	NA	0	0	Female	2	20	No	25
09/06 2019	08:58-08:59	20190609_0858_Nosound	NA	NA	0	0	Female	1	17	No	26
09/06 2019	09:00-09:02	20190609_0900_Nosound	NA	NA	0	0	Female	3	11	No	27
09/06 2019	09:00-09:02	20190609_0900_Nosound	NA	NA	0	0	Female	3	18	No	27
09/06 2019	09:00-09:02	20190609_0900_Nosound	NA	NA	0	0	Female	3	8	No	27
09/06 2019	09:00-09:02	20190609_0900_Nosound	NA	NA	0	0	Female	1	8	No	28
09/06 2019	09:00-09:02	20190609_0900_Nosound	NA	NA	0	0	Male	14	19	No	23
09/06 2019	09:00-09:02	20190609_0900_Nosound	NA	NA	0	0	Male	14	16	No	23
09/06 2019	09:00-09:02	20190609_0900_Nosound	NA	NA	0	0	Male	14	18	No	23
09/06 2019	09:00-09:02	20190609_0900_Nosound	NA	NA	0	0	Male	14	17	No	23
09/06 2019	09:00-09:02	20190609_0900_Nosound	NA	NA	0	0	Male	14	10	No	23
09/06 2019	09:00-09:02	20190609_0900_Nosound	NA	NA	0	0	Male	14	11	No	23
09/06 2019	09:00-09:02	20190609_0900_Nosound	NA	NA	0	0	Male	14	16	No	23
09/06 2019	09:00-09:02	20190609_0900_Nosound	NA	NA	0	0	Male	14	6	No	23
09/06 2019	09:00-09:02	20190609_0900_Nosound	NA	NA	0	0	Male	14	27	No	23
09/06 2019	09:00-09:02	20190609_0900_Nosound	NA	NA	0	0	Male	14	16	No	23
09/06 2019	09:00-09:02	20190609_0900_Nosound	NA	NA	0	0	Male	14	15	No	23
09/06 2019	09:00-09:02	20190609_0900_Nosound	NA	NA	0	0	Male	14	14	No	23
09/06 2019	09:00-09:02	20190609_0900_Nosound	NA	NA	0	0	Male	14	24	No	23
09/06 2019	09:00-09:02	20190609_0900_Nosound	NA	NA	0	0	Male	14	6	No	23
09/06 2019	09:30-09:34	20190609_0930_Nosound	NA	NA	0	0	Female	4	4	No	29
09/06 2019	09:30-09:34	20190609_0930_Nosound	NA	NA	0	0	Female	4	9	No	29
09/06 2019	09:30-09:34	20190609_0930_Nosound	NA	NA	0	0	Female	4	6	No	29
09/06 2019	09:30-09:34	20190609_0930_Nosound	NA	NA	0	0	Female	4	6	No	29
09/06 2019	09:30-09:34	20190609_0930_Nosound	NA	NA	0	0	Male	14	28	No	24
09/06 2019	09:30-09:34	20190609_0930_Nosound	NA	NA	0	0	Male	14	16	No	24
09/06 2019	09:30-09:34	20190609_0930_Nosound	NA	NA	0	0	Male	14	20	No	24
09/06 2019	09:30-09:34	20190609_0930_Nosound	NA	NA	0	0	Male	14	14	No	24
09/06 2019	09:30-09:34	20190609_0930_Nosound	NA	NA	0	0	Male	14	12	No	24
09/06 2019	09:30-09:34	20190609_0930_Nosound	NA	NA	0	0	Male	14	6	No	24
09/06 2019	09:30-09:34	20190609_0930_Nosound	NA	NA	0	0	Male	14	6	No	24
09/06 2019	09:30-09:34	20190609_0930_Nosound	NA	NA	0	0	Male	14	7	No	24
09/06 2019	09:30-09:34	20190609_0930_Nosound	NA	NA	0	0	Male	14	18	No	24
09/06 2019	09:30-09:34	20190609_0930_Nosound	NA	NA	0	0	Male	14	16	No	24
09/06 2019	09:30-09:34	20190609_0930_Nosound	NA	NA	0	0	Male	14	17	No	24
09/06 2019	09:30-09:34	20190609_0930_Nosound	NA	NA	0	0	Male	14	15	No	24
09/06 2019	09:30-09:34	20190609_0930_Nosound	NA	NA	0	0	Male	14	24	No	24
09/06 2019	09:30-09:34	20190609_0930_Nosound	NA	NA	0	0	Male	14	6	No	24
09/06 2019	09:47-09:50	20190609_0947_Nosound	NA	NA	0	0	Male	3	20	No	25
09/06 2019	09:47-09:50	20190609_0947_Nosound	NA	NA	0	0	Male	3	31	No	25
09/06 2019	09:47-09:50	20190609_0947_Nosound	NA	NA	0	0	Male	3	8	No	25
09/06 2019	09:47-09:50	20190609_0947_Nosound	NA	NA	0	0	Female	4	17	No	30
09/06 2019	09:47-09:50	20190609_0947_Nosound	NA	NA	0	0	Female	4	5	No	30
09/06 2019	09:47-09:50	20190609_0947_Nosound	NA	NA	0	0	Female	4	6	No	30
09/06 2019	09:47-09:50	20190609_0947_Nosound	NA	NA	0	0	Female	4	17	No	30
09/06 2019	13:07-13:08	20190609_1307_Nosound	NA	NA	0	0	Male	2	14	No	26
09/06 2019	13:07-13:08	20190609_1307_Nosound	NA	NA	0	0	Male	2	14	No	26
09/06 2019	13:07-13:08	20190609_1307_Nosound	NA	NA	0	0	Female	1	8	No	31
09/06 2019	13:17-13:18	20190609_1317_Nosound	NA	NA	0	0	Male	5	10	No	27
09/06 2019	13:17-13:18	20190609_1317_Nosound	NA	NA	0	0	Male	5	14	No	27
09/06 2019	13:17-13:18	20190609_1317_Nosound	NA	NA	0	0	Male	5	14	No	27
09/06 2019	13:17-13:18	20190609_1317_Nosound	NA	NA	0	0	Male	5	6	No	27
09/06 2019	13:17-13:18	20190609_1317_Nosound	NA	NA	0	0	Male	5	11	No	27
09/06 2019	13:17-13:18	20190609_1317_Nosound	NA	NA	0	0	Female	2	20	No	32
09/06 2019	13:17-13:18	20190609_1317_Nosound	NA	NA	0	0	Female	2	4	No	32
09/06 2019	13:21-13:26	20190609_1321_Nosound	NA	NA	0	0	Female	11	8	No	33
09/06 2019	13:21-13:26	20190609_1321_Nosound	NA	NA	0	0	Female	11	8	No	33
09/06 2019	13:21-13:26	20190609_1321_Nosound	NA	NA	0	0	Female	11	11	No	33
09/06 2019	13:21-13:26	20190609_1321_Nosound	NA	NA	0	0	Female	11	11	No	33
09/06 2019	13:21-13:26	20190609_1321_Nosound	NA	NA	0	0	Female	11	14	No	33
09/06 2019	13:21-13:26	20190609_1321_Nosound	NA	NA	0	0	Female	11	10	No	33
09/06 2019	13:21-13:26	20190609_1321_Nosound	NA	NA	0	0	Female	11	8	No	33
09/06 2019	13:21-13:26	20190609_1321_Nosound	NA	NA	0	0	Female	11	13	No	33
09/06 2019	13:21-13:26	20190609_1321_Nosound	NA	NA	0	0	Female	11	10	No	33
09/06 2019	13:21-13:26	20190609_1321_Nosound	NA	NA	0	0	Female	11	16	No	33
09/06 2019	13:21-13:26	20190609_1321_Nosound	NA	NA	0	0	Female	11	19	No	33
09/06 2019	13:21-13:26	20190609_1321_Nosound	NA	NA	0	0	Male	10	21	No	28
09/06 2019	13:21-13:26	20190609_1321_Nosound	NA	NA	0	0	Male	10	9	No	28
09/06 2019	13:21-13:26	20190609_1321_Nosound	NA	NA	0	0	Male	10	19	No	28
09/06 2019	13:21-13:26	20190609_1321_Nosound	NA	NA	0	0	Male	10	22	No	28
09/06 2019	13:21-13:26	20190609_1321_Nosound	NA	NA	0	0	Male	10	19	No	28
09/06 2019	13:21-13:26	20190609_1321_Nosound	NA	NA	0	0	Male	10	26	No	28
09/06 2019	13:21-13:26	20190609_1321_Nosound	NA	NA	0	0	Male	10	10	No	28
09/06 2019	13:21-13:26	20190609_1321_Nosound	NA	NA	0	0	Male	10	10	No	28
09/06 2019	13:21-13:26	20190609_1321_Nosound	NA	NA	0	0	Male	10	21	No	28
09/06 2019	13:21-13:26	20190609_1321_Nosound	NA	NA	0	0	Male	10	5	No	28
09/06 2019	13:32-13:35	20190609_1332_Nosound	NA	NA	0	0	Female	1	19	No	34
09/06 2019	13:32-13:35	20190609_1332_Nosound	NA	NA	0	0	Male	13	17	No	29
09/06 2019	13:32-13:35	20190609_1332_Nosound	NA	NA	0	0	Male	13	11	No	29
09/06 2019	13:32-13:35	20190609_1332_Nosound	NA	NA	0	0	Male	13	13	No	29
09/06 2019	13:32-13:35	20190609_1332_Nosound	NA	NA	0	0	Male	13	10	No	29
09/06 2019	13:32-13:35	20190609_1332_Nosound	NA	NA	0	0	Male	13	12	No	29
09/06 2019	13:32-13:35	20190609_1332_Nosound	NA	NA	0	0	Male	13	7	No	29
09/06 2019	13:32-13:35	20190609_1332_Nosound	NA	NA	0	0	Male	13	22	No	29
09/06 2019	13:32-13:35	20190609_1332_Nosound	NA	NA	0	0	Male	13	12	No	29
09/06 2019	13:32-13:35	20190609_1332_Nosound	NA	NA	0	0	Male	13	7	No	29
09/06 2019	13:32-13:35	20190609_1332_Nosound	NA	NA	0	0	Male	13	9	No	29
09/06 2019	13:32-13:35	20190609_1332_Nosound	NA	NA	0	0	Male	13	11	No	29
09/06 2019	13:32-13:35	20190609_1332_Nosound	NA	NA	0	0	Male	13	9	No	29
09/06 2019	13:32-13:35	20190609_1332_Nosound	NA	NA	0	0	Male	13	2	No	29
10/06 2019	13:03-13:04	20190610_1303_Nosound	NA	NA	0	0	Female	2	10	No	35
10/06 2019	13:03-13:04	20190610_1303_Nosound	NA	NA	0	0	Female	2	10	No	35
10/06 2019	13:05-13:07	20190610_1305_Nosound	NA	NA	0	0	Female	6	9	No	36
10/06 2019	13:05-13:07	20190610_1305_Nosound	NA	NA	0	0	Female	6	16	No	36
10/06 2019	13:05-13:07	20190610_1305_Nosound	NA	NA	0	0	Female	6	18	No	36
10/06 2019	13:05-13:07	20190610_1305_Nosound	NA	NA	0	0	Female	6	17	No	36
10/06 2019	13:05-13:07	20190610_1305_Nosound	NA	NA	0	0	Female	6	16	No	36
10/06 2019	13:05-13:07	20190610_1305_Nosound	NA	NA	0	0	Female	6	16	No	36
10/06 2019	13:10-13:13	20190610_1310_Nosound	NA	NA	0	0	Female	1	6	No	37
10/06 2019	13:10-13:13	20190610_1310_Nosound	NA	NA	0	0	Male	5	8	No	30
10/06 2019	13:10-13:13	20190610_1310_Nosound	NA	NA	0	0	Male	5	7	No	30
10/06 2019	13:10-13:13	20190610_1310_Nosound	NA	NA	0	0	Male	5	13	No	30
10/06 2019	13:10-13:13	20190610_1310_Nosound	NA	NA	0	0	Male	5	7	No	30
10/06 2019	13:10-13:13	20190610_1310_Nosound	NA	NA	0	0	Male	5	5	No	30
10/06 2019	13:13-13:14	20190610_1313_Nosound	NA	NA	0	0	Male	3	11	No	31
10/06 2019	13:13-13:14	20190610_1313_Nosound	NA	NA	0	0	Male	3	13	No	31
10/06 2019	13:13-13:14	20190610_1313_Nosound	NA	NA	0	0	Male	3	16	No	31
10/06 2019	13:15-13:19	20190610_1315_Nosound	NA	NA	0	0	Male	8	10	No	32
10/06 2019	13:15-13:19	20190610_1315_Nosound	NA	NA	0	0	Male	8	10	No	32
10/06 2019	13:15-13:19	20190610_1315_Nosound	NA	NA	0	0	Male	8	8	No	32
10/06 2019	13:15-13:19	20190610_1315_Nosound	NA	NA	0	0	Male	8	7	No	32
10/06 2019	13:15-13:19	20190610_1315_Nosound	NA	NA	0	0	Male	8	13	No	32
10/06 2019	13:15-13:19	20190610_1315_Nosound	NA	NA	0	0	Male	8	19	No	32
10/06 2019	13:15-13:19	20190610_1315_Nosound	NA	NA	0	0	Male	8	14	No	32
10/06 2019	13:15-13:19	20190610_1315_Nosound	NA	NA	0	0	Male	8	15	No	32
10/06 2019	13:20-13:22	20190610_1320_Nosound	NA	NA	0	0	Male	4	11	No	33
10/06 2019	13:20-13:22	20190610_1320_Nosound	NA	NA	0	0	Male	4	16	No	33
10/06 2019	13:20-13:22	20190610_1320_Nosound	NA	NA	0	0	Male	4	15	No	33
10/06 2019	13:20-13:22	20190610_1320_Nosound	NA	NA	0	0	Male	4	8	No	33
10/06 2019	13:23-13:26	20190610_1323_Nosound	NA	NA	0	0	Female	3	11	No	38
10/06 2019	13:23-13:26	20190610_1323_Nosound	NA	NA	0	0	Female	3	7	No	38
10/06 2019	13:23-13:26	20190610_1323_Nosound	NA	NA	0	0	Female	3	11	No	38
10/06 2019	13:23-13:26	20190610_1323_Nosound	NA	NA	0	0	Male	10	4	No	34
10/06 2019	13:23-13:26	20190610_1323_Nosound	NA	NA	0	0	Male	10	12	No	34
10/06 2019	13:23-13:26	20190610_1323_Nosound	NA	NA	0	0	Male	10	12	No	34
10/06 2019	13:23-13:26	20190610_1323_Nosound	NA	NA	0	0	Male	10	8	No	34
10/06 2019	13:23-13:26	20190610_1323_Nosound	NA	NA	0	0	Male	10	7	No	34
10/06 2019	13:23-13:26	20190610_1323_Nosound	NA	NA	0	0	Male	10	5	No	34
10/06 2019	13:23-13:26	20190610_1323_Nosound	NA	NA	0	0	Male	10	14	No	34
10/06 2019	13:23-13:26	20190610_1323_Nosound	NA	NA	0	0	Male	10	10	No	34
10/06 2019	13:23-13:26	20190610_1323_Nosound	NA	NA	0	0	Male	10	13	No	34
10/06 2019	13:23-13:26	20190610_1323_Nosound	NA	NA	0	0	Male	10	13	No	34
10/06 2019	13:40-13:43	20190610_1340_Nosound	NA	NA	0	0	Female	9	7	No	39
10/06 2019	13:40-13:43	20190610_1340_Nosound	NA	NA	0	0	Female	9	3	No	39
10/06 2019	13:40-13:43	20190610_1340_Nosound	NA	NA	0	0	Female	9	4	No	39
10/06 2019	13:40-13:43	20190610_1340_Nosound	NA	NA	0	0	Female	9	5	No	39
10/06 2019	13:40-13:43	20190610_1340_Nosound	NA	NA	0	0	Female	9	11	No	39
10/06 2019	13:40-13:43	20190610_1340_Nosound	NA	NA	0	0	Female	9	5	No	39
10/06 2019	13:40-13:43	20190610_1340_Nosound	NA	NA	0	0	Female	9	12	No	39
10/06 2019	13:40-13:43	20190610_1340_Nosound	NA	NA	0	0	Female	9	23	No	39
10/06 2019	13:40-13:43	20190610_1340_Nosound	NA	NA	0	0	Female	9	22	No	39
10/06 2019	13:46-13:48	20190610_1346_Nosound	NA	NA	0	0	Female	6	6	No	40
10/06 2019	13:46-13:48	20190610_1346_Nosound	NA	NA	0	0	Female	6	4	No	40
10/06 2019	13:46-13:48	20190610_1346_Nosound	NA	NA	0	0	Female	6	13	No	40
10/06 2019	13:46-13:48	20190610_1346_Nosound	NA	NA	0	0	Female	6	17	No	40
10/06 2019	13:46-13:48	20190610_1346_Nosound	NA	NA	0	0	Female	6	7	No	40
10/06 2019	13:46-13:48	20190610_1346_Nosound	NA	NA	0	0	Female	6	13	No	40
10/06 2019	13:49-13:52	20190610_1349_Nosound	NA	NA	0	0	Female	3	19	No	41
10/06 2019	13:49-13:52	20190610_1349_Nosound	NA	NA	0	0	Female	3	12	No	41
10/06 2019	13:49-13:52	20190610_1349_Nosound	NA	NA	0	0	Female	3	8	No	41
06/06 2019	08:45-08:47	20190606_0845_Nosound	NA	NA	0	0	Female	3	9	No	5
06/06 2019	08:45-08:47	20190606_0845_Nosound	NA	NA	0	0	Female	3	4	No	5
06/06 2019	08:45-08:47	20190606_0845_Nosound	NA	NA	0	0	Female	3	16	No	5
06/06 2019	09:13-09:17	20190606_0913_Nosound	NA	NA	0	0	Female	7	11	No	6
06/06 2019	09:13-09:17	20190606_0913_Nosound	NA	NA	0	0	Female	7	6	No	6
06/06 2019	09:13-09:17	20190606_0913_Nosound	NA	NA	0	0	Female	7	9	No	6
06/06 2019	09:13-09:17	20190606_0913_Nosound	NA	NA	0	0	Female	7	19	No	6
06/06 2019	09:13-09:17	20190606_0913_Nosound	NA	NA	0	0	Female	7	11	No	6
06/06 2019	09:13-09:17	20190606_0913_Nosound	NA	NA	0	0	Female	7	9	No	6
06/06 2019	09:13-09:17	20190606_0913_Nosound	NA	NA	0	0	Female	7	8	No	6
06/06 2019	09:13-09:17	20190606_0913_Nosound	NA	NA	0	0	Male	9	7	No	3
06/06 2019	09:13-09:17	20190606_0913_Nosound	NA	NA	0	0	Male	9	5	No	3
06/06 2019	09:13-09:17	20190606_0913_Nosound	NA	NA	0	0	Male	9	4	No	3
06/06 2019	09:13-09:17	20190606_0913_Nosound	NA	NA	0	0	Male	9	22	No	3
06/06 2019	09:13-09:17	20190606_0913_Nosound	NA	NA	0	0	Male	9	8	No	3
06/06 2019	09:13-09:17	20190606_0913_Nosound	NA	NA	0	0	Male	9	4	No	3
06/06 2019	09:13-09:17	20190606_0913_Nosound	NA	NA	0	0	Male	9	11	No	3
06/06 2019	09:13-09:17	20190606_0913_Nosound	NA	NA	0	0	Male	9	12	No	3
06/06 2019	09:13-09:17	20190606_0913_Nosound	NA	NA	0	0	Male	9	20	No	3
06/06 2019	09:34-09:37	20190606_0934_Nosound	NA	NA	0	0	Female	6	7	No	7
06/06 2019	09:34-09:37	20190606_0934_Nosound	NA	NA	0	0	Female	6	12	No	7
06/06 2019	09:34-09:37	20190606_0934_Nosound	NA	NA	0	0	Female	6	9	No	7
06/06 2019	09:34-09:37	20190606_0934_Nosound	NA	NA	0	0	Female	6	7	No	7
06/06 2019	09:34-09:37	20190606_0934_Nosound	NA	NA	0	0	Female	6	15	No	7
06/06 2019	09:34-09:37	20190606_0934_Nosound	NA	NA	0	0	Female	6	5	No	7
06/06 2019	09:34-09:37	20190606_0934_Nosound	NA	NA	0	0	Male	8	8	No	4
06/06 2019	09:34-09:37	20190606_0934_Nosound	NA	NA	0	0	Male	8	8	No	4
06/06 2019	09:34-09:37	20190606_0934_Nosound	NA	NA	0	0	Male	8	12	No	4
06/06 2019	09:34-09:37	20190606_0934_Nosound	NA	NA	0	0	Male	8	10	No	4
06/06 2019	09:34-09:37	20190606_0934_Nosound	NA	NA	0	0	Male	8	15	No	4
06/06 2019	09:34-09:37	20190606_0934_Nosound	NA	NA	0	0	Male	8	12	No	4
06/06 2019	09:34-09:37	20190606_0934_Nosound	NA	NA	0	0	Male	8	12	No	4
06/06 2019	09:34-09:37	20190606_0934_Nosound	NA	NA	0	0	Male	8	11	No	4
06/06 2019	13:04-13:06	20190606_1304_Nosound	NA	NA	0	0	Female	2	8	No	8
06/06 2019	13:04-13:06	20190606_1304_Nosound	NA	NA	0	0	Female	2	7	No	8
06/06 2019	13:04-13:06	20190606_1304_Nosound	NA	NA	0	0	Male	5	11	No	5
06/06 2019	13:04-13:06	20190606_1304_Nosound	NA	NA	0	0	Male	5	6	No	5
06/06 2019	13:04-13:06	20190606_1304_Nosound	NA	NA	0	0	Male	5	11	No	5
06/06 2019	13:04-13:06	20190606_1304_Nosound	NA	NA	0	0	Male	5	15	No	5
06/06 2019	13:04-13:06	20190606_1304_Nosound	NA	NA	0	0	Male	5	21	No	5
06/06 2019	13:08-13:10	20190606_1308_Nosound	NA	NA	0	0	Female	4	11	No	9
06/06 2019	13:08-13:10	20190606_1308_Nosound	NA	NA	0	0	Female	4	8	No	9
06/06 2019	13:08-13:10	20190606_1308_Nosound	NA	NA	0	0	Female	4	6	No	9
06/06 2019	13:08-13:10	20190606_1308_Nosound	NA	NA	0	0	Female	4	6	No	9
06/06 2019	13:08-13:10	20190606_1308_Nosound	NA	NA	0	0	Male	7	4	No	6
06/06 2019	13:08-13:10	20190606_1308_Nosound	NA	NA	0	0	Male	7	17	No	6
06/06 2019	13:08-13:10	20190606_1308_Nosound	NA	NA	0	0	Male	7	19	No	6
06/06 2019	13:08-13:10	20190606_1308_Nosound	NA	NA	0	0	Male	7	10	No	6
06/06 2019	13:08-13:10	20190606_1308_Nosound	NA	NA	0	0	Male	7	14	No	6
06/06 2019	13:08-13:10	20190606_1308_Nosound	NA	NA	0	0	Male	7	18	No	6
06/06 2019	13:08-13:10	20190606_1308_Nosound	NA	NA	0	0	Male	7	15	No	6
06/06 2019	13:15-13:17	20190606_1315_Nosound	NA	NA	0	0	Female	3	10	No	10
06/06 2019	13:15-13:17	20190606_1315_Nosound	NA	NA	0	0	Female	3	21	No	10
06/06 2019	13:15-13:17	20190606_1315_Nosound	NA	NA	0	0	Female	3	14	No	10
07/06 2019	08:55-08:57	20190607_0855_Nosound	NA	NA	0	0	Female	2	18	No	11
07/06 2019	08:55-08:57	20190607_0855_Nosound	NA	NA	0	0	Female	2	15	No	11
07/06 2019	08:57-08:59	20190607_0857_Nosound	NA	NA	0	0	Female	6	10	No	12
07/06 2019	08:57-08:59	20190607_0857_Nosound	NA	NA	0	0	Female	6	18	No	12
07/06 2019	08:57-08:59	20190607_0857_Nosound	NA	NA	0	0	Female	6	7	No	12
07/06 2019	08:57-08:59	20190607_0857_Nosound	NA	NA	0	0	Female	6	16	No	12
07/06 2019	08:57-08:59	20190607_0857_Nosound	NA	NA	0	0	Female	6	14	No	12
07/06 2019	08:57-08:59	20190607_0857_Nosound	NA	NA	0	0	Female	6	12	No	12
07/06 2019	09:01-09:03	20190607_0901_Nosound	NA	NA	0	0	Female	3	19	No	13
07/06 2019	09:01-09:03	20190607_0901_Nosound	NA	NA	0	0	Female	3	6	No	13
07/06 2019	09:01-09:03	20190607_0901_Nosound	NA	NA	0	0	Female	3	18	No	13
07/06 2019	09:07-09:09	20190607_0907_Nosound	NA	NA	0	0	Female	8	11	No	14
07/06 2019	09:07-09:09	20190607_0907_Nosound	NA	NA	0	0	Female	8	14	No	14
07/06 2019	09:07-09:09	20190607_0907_Nosound	NA	NA	0	0	Female	8	19	No	14
07/06 2019	09:07-09:09	20190607_0907_Nosound	NA	NA	0	0	Female	8	10	No	14
07/06 2019	09:07-09:09	20190607_0907_Nosound	NA	NA	0	0	Female	8	2	No	14
07/06 2019	09:07-09:09	20190607_0907_Nosound	NA	NA	0	0	Female	8	12	No	14
07/06 2019	09:07-09:09	20190607_0907_Nosound	NA	NA	0	0	Female	8	11	No	14
07/06 2019	09:07-09:09	20190607_0907_Nosound	NA	NA	0	0	Female	8	8	No	14
11/06 2019	13:31-13:32	20190611_1331_Nosound	NA	NA	0	0	Male	3	8	No	35
11/06 2019	13:31-13:32	20190611_1331_Nosound	NA	NA	0	0	Male	3	10	No	35
11/06 2019	13:31-13:32	20190611_1331_Nosound	NA	NA	0	0	Male	3	12	No	35
11/06 2019	13:42-13:44	20190611_1342_Nosound	NA	NA	0	0	Male	5	16	No	36
11/06 2019	13:42-13:44	20190611_1342_Nosound	NA	NA	0	0	Male	5	17	No	36
11/06 2019	13:42-13:44	20190611_1342_Nosound	NA	NA	0	0	Male	5	14	No	36
11/06 2019	13:42-13:44	20190611_1342_Nosound	NA	NA	0	0	Male	5	19	No	36
11/06 2019	13:42-13:44	20190611_1342_Nosound	NA	NA	0	0	Male	5	10	No	36
11/06 2019	13:55-13:57	20190611_1355_Nosound	NA	NA	0	0	Male	6	8	No	37
11/06 2019	13:55-13:57	20190611_1355_Nosound	NA	NA	0	0	Male	6	12	No	37
11/06 2019	13:55-13:57	20190611_1355_Nosound	NA	NA	0	0	Male	6	18	No	37
11/06 2019	13:55-13:57	20190611_1355_Nosound	NA	NA	0	0	Male	6	19	No	37
11/06 2019	13:55-13:57	20190611_1355_Nosound	NA	NA	0	0	Male	6	16	No	37
11/06 2019	13:55-13:57	20190611_1355_Nosound	NA	NA	0	0	Male	6	11	No	37
12/06 2019	09:17-09:20	20190612_0917_Nosound	NA	NA	0	0	Male	8	8	No	40
12/06 2019	09:17-09:20	20190612_0917_Nosound	NA	NA	0	0	Male	8	12	No	40
12/06 2019	09:17-09:20	20190612_0917_Nosound	NA	NA	0	0	Male	8	17	No	40
12/06 2019	09:17-09:20	20190612_0917_Nosound	NA	NA	0	0	Male	8	12	No	40
12/06 2019	09:17-09:20	20190612_0917_Nosound	NA	NA	0	0	Male	8	6	No	40
12/06 2019	09:17-09:20	20190612_0917_Nosound	NA	NA	0	0	Male	8	17	No	40
12/06 2019	09:17-09:20	20190612_0917_Nosound	NA	NA	0	0	Male	8	10	No	40
12/06 2019	09:17-09:20	20190612_0917_Nosound	NA	NA	0	0	Male	8	8	No	40
14/08 2019		20190814_1010_14kHz_145dB			14	145	Female	3	7	During	55
14/08 2019		20190814_1356_14kHz_145dB			14	145	Female	3	10	During	57
14/08 2019		20190814_1405_14kHz_145dB			14	145	Female	3	8	During	58
26/08/2019		20190826_1301_1306_14kHz_scarer_noAmplifier			14	145	Female	4	7	During	60
26/08/2019		20190826_1326_14kHz_135dB_scarer			14	145	Female	4	15	During	61
26/08/2019		20190826_1326_14kHz_135dB_scarer			14	145	Female	4	8	During	61
26/08/2019		20190826_1326_14kHz_135dB_scarer			14	145	Female	4	7	During	61
27/08/2019		20190827_1015_14kHz_135dB_scarer			14	145	Female	3	9	During	62
27/08/2019		20190827_1015_14kHz_135dB_scarer			14	145	Female	3	5	During	62
27/08/2019		20190827_1015_14kHz_135dB_scarer			14	145	Female	3	11	During	62
13/08 2019	09.32-09.34	20190813_0932_1kHz_135dB			1	135	Female	2	12	During	39
13/08 2019		20190813_0938_1kHz_135dB			1	135	Female	2	8	During	44
13/08 2019		20190813_0956_1kHz_135dB			1	135	Female	2	9	During	47
13/08 2019		20190813_1348_1kHz_135dB			1	135	Female	2	7	During	49
