# Supplementary material for: Response of Eurasian otters (Lutra lutra) to underwater acoustic harassment device sounds
Source: Sci Rep. 2024 Feb 29;14:4988. doi: 10.1038/s41598-024-55481-z (PMC10904746; doi:10.1038/s41598-024-55481-z)
Supplement: Supplementary file 3 — Supplementary Information 3. [file 41598_2024_55481_MOESM3_ESM.csv]

Trial	Video	Time	Time_session	Sound	kHz	dB	sex	Catch
1	20190604_0846_14kH_105dB_1	00:25-00:26	1	YES	14	105	Female	17
2	20190604_0858_1kHz_115dB_1	00:31-00:46	1	YES	1	115	Female	15
2	20190604_0858_1kHz_115dB_1	02:10-01:41	2	YES	1	115	Female	31
3	20190604_0906_14kHz_135dB_1	00:21-00:36	1	YES	14	135	Female	25
1	20190604_1002_1kHz_105dB_1	00:18-00:26	1	NO	0	0	Male	8
4	20190604_1002_1kHz_105dB_1	00:24-02:27	2	YES	1	105	Female	123
5	20190604_1008_14kHz_125dB_1	00:21-00:32	1	NO	0	0	Female	11
2	20190604_1008_14kHz_125dB_1	00:15-01:29	2	YES	14	125	Male	74
3	20190604_1302_1kHz_115dB_1	00:13-01:25	1	YES	1	115	Male	72
6	20190604_1302_1kHz_115dB_1	00:51-00:54	2	YES	1	115	Female	13
6	20190604_1302_1kHz_115dB_1	01:37-01:44	3	NO	0	0	Female	7
4	20190604_1315_14kHz_135dB_2	00:16-00:44	1	YES	14	135	Male	29
5	20190604_1323_1kHz_125dB_2	00:18-00:44	1	YES	1	125	Male	26
6	20190604_1323_1kHz_125dB_2	01:05-01:16	2	NO	0	0	Male	11
10	20190606_1315_nosound	00:42-00:56	1	NO	0	0	Male	14
10	20190606_1315_nosound	03:19-03:54	2	NO	0	0	Male	35
6	20190606_0848_14kHz_105dB	00:25-00:50	1	YES	14	105	Male	25
6	20190606_0848_14kHz_105dB	00:59-01:01	2	NO	0	0	Male	2
7	20190606_0856_14kHz_105dB	00:30-00:52	1	YES	14	105	Male	22
7	20190606_0856_14kHz_105dB	01:56-02:18	2	NO	0	0	Male	22
8	20190606_0918_14kHz_115dB	00:20-03:57	1	YES	14	115	Male	217
9	20190606_0925_14kHz_115dB	00:24-00:53	1	YES	14	115	Male	29
10	20190606_0925_14kHz_115dB	01:21-01:43	2	NO	0	0	Male	22
10	20190606_0941_14kHz_105dB	02:07-02:08	1	NO	0	0	Male	1
12	20190606_1328_14kHz_115dB	00:22-00:33	1	YES	14	115	Female	11
12	20190606_1328_14kHz_115dB	01:22-01:29	2	NO	0	0	Female	7
13	20190608_0855_14kHz_105dB	01:14-01:26	1	YES	14	105	Female	12
14	20190608_0905_14kHz_105dB	00:18-00:32	1	YES	14	105	Female	14
15	20190608_0909_14kHz_105dB	00:21-00:37	1	YES	14	105	Female	16
13	20190608_0912_14kHz_105dB	00:16-01:15	1	YES	14	105	Male	59
16	20190608_0912_14kHz_105dB	00:31-00:36	2	YES	14	105	Female	5
13	20190608_0923_14kHz_115dB	00:35-00:57	1	YES	14	115	Male	22
17	20190608_1319_14kHz_115dB	00:23-01:43	1	YES	14	115	Female	20
14	20190608_1325_14kHz_115dB	00:17-00:28	1	NO	0	0	Male	11
18	20190609_0915_1kHz_115dB	00:23-00:51	1	YES	1	115	Female	28
18	20190609_0936_1kHz_115dB	00:18-00:51	1	YES	1	115	Male	33
19	20190609_0951_1kHz_115dB	00:19-06:19	1	YES	1	115	Male	360
21	20190609_0951_1kHz_115dB	00:25-00:59	2	YES	1	115	Female	34
22	20190609_1309_1kHz_115dB	00:17-00:46	1	YES	1	115	Female	29
24	20190611_1339_14kHz_125dB	00:16-01:00	1	NO	0	0	Male	44
24	20190611_1339_14kHz_125dB	01:24-01:26	2	YES	14	125	Male	20
27	20190612_0907_1kHz_105dB	00:15-00:47	1	YES	1	105	Female	32
28	20190612_0912_1kHz_105dB	00:27-02:09	1	YES	1	105	Female	102
29	20190612_0921_1kHz_125dB	00:19-03:05	1	YES	1	125	Female	166
30	20190612_0926_1kHz_125dB	00:21-00:26	1	NO	0	0	Female	5
30	20190612_0926_1kHz_125dB	00:46-02:50	2	YES	1	125	Female	124
31	20190612_0931_1kHz_125dB	00:20-00:45	1	YES	1	125	Female	25
26	20190612_0943_1kHz_105dB	00:19-00:39	1	NO	0	0	Male	20
27	20190612_0952_1kHz_125dB	00:22-01:14	1	YES	1	125	Female	52
29	20190612_1324_1kHz_105dB	00:20-00:53	1	YES	1	105	Male	33
30	20190612_1331_1kHz_105dB	00:15-00:25	1	YES	1	105	Male	10
31	20190612_1333_1kHz_125dB	00:15-00:31	1	NO	0	0	Male	16
31	20190612_1333_1kHz_125dB	01:43-01:58	2	NO	0	0	Male	15
33	20190613_0854_14kHz_125dB	00:17-00:47	1	YES	14	125	Female	30
34	20190613_0905_14kHz_125dB	00:23-00:44	1	YES	14	125	Female	21
33	20190613_0933_14kHz_115dB	00:21-00:36	1	YES	14	115	Male	15
36	20190613_0933_14kHz_115dB	00:28-04:43	2	YES	14	115	Female	255
34	20190613_0947_14kHz_125dB	00:14-00:19	1	NO	0	0	Male	5
34	20190613_0947_14kHz_125dB	00:49-00:57	2	NO	0	0	Male	8
36	20190613_1004_14kHz_125dB	00:13-00:53	1	YES	14	125	Male	40
37	20190613_1349_1kHz_105dB	00:19-01:06	1	YES	1	105	Male	47
38	20190613_1355_1kHz_125dB	00:38-00:39	1	YES	1	125	Male	11
38	20190613_1355_1kHz_125dB	01:16-01:37	2	NO	0	0	Male	21
40	20190613_1409_1kHz_125dB	00:18-00:25	1	NO	0	0	Male	7
37	20190807_0925_14kHz_135dB	00:20-00:55	1	YES	14	135	Female	35
38	20190807_0937_14kHz_135dB	00:27-00:44	1	YES	14	135	Female	17
41	20190807_0941_14kHz_135dB	00:16-00:47	1	YES	14	135	Male	31
42	20190807_0957_14kHz_135dB	00:18-00:44	1	YES	14	135	Male	26
39	20190813_0932_1kHz_135dB	00:15-00:27	1	YES	1	135	Female	22
46	20190813_0938_1kHz_135dB	00:17-00:19	1	NO	0	0	Male	2
44	20190813_0938_1kHz_135dB	00:21-00:24	2	YES	1	135	Female	23
46	20190813_0950_1kHz_135dB	00:17-01:53	1	YES	1	135	Male	96
47	20190813_0956_1kHz_135dB	00:19-01:10	1	YES	1	135	Female	51
47	20190813_0956_1kHz_135dB	00:22-00:28	2	YES	1	135	Male	12
48	20190813_1326_1kHz_135dB	01:00-01:51	1	NO	0	0	Female	51
49	20190813_1348_1kHz_135dB	00:26-00:29	1	YES	1	135	Female	15
49	20190813_1353_1kHz_135dB	00:18-00:29	1	YES	1	135	Male	11
50	20190814_0929_14kHz_UNKNOWN	00:18-00:20	1	YES	NA	NA	Female	4
51	20190814_0937_14kHz_UNKNOWN	00:18-00:25	1	YES	NA	NA	Female	10
52	20190814_0944_14kHz_UNKNOWN	00:19-00:22	1	YES	NA	NA	Female	14
53	20190814_0949_14kHz_UNKNOWN	00:17-00:57	1	YES	NA	NA	Female	40
54	20190814_1000_14kHz_UNKNOWN	00:18-00:20	1	YES	NA	NA	Female	14
50	20190814_1010_14kHz_145dB	00:19-00:29	1	YES	14	145	Male	16
55	20190814_1010_14kHz_145dB	00:21-00:47	2	YES	14	145	Female	26
50	20190814_1010_14kHz_145dB	00:42-00:49	3	NO	0	0	Male	7
51	20190814_1252_14kHz_145dB	00:22-01:59	1	YES	14	145	Male	97
56	20190814_1252_14kHz_145dB	00:36-00:37	2	NO	0	0	Female	1
52	20190814_1304_14kHz_135dB	00:19-00:37	1	YES	14	135	Male	18
53	20190814_1327_14kHz_135dB	00:13-04:44	1	YES	14	135	Male	271
57	20190814_1356_14kHz_145dB	00:13-00:33	1	YES	14	145	Female	20
58	20190814_1405_14kHz_145dB	00:27-00:28	1	YES	14	145	Female	20
54	20190815_1320_14kHz_145dB	00:17-02:21	1	YES	14	145	Male	124
55	20190815_1330_14kHz_135dB	00:20-00:29	1	YES	14	135	Male	9
59	20190815_1330_14kHz_135dB	00:27-00:38	2	YES	14	135	Female	12
56	20190815_1341_14kHz_145dB	00:16-03:03	1	YES	14	145	Male	167
60	20190826_1301_1306_14kHz_scarer_noAmplifier	05:14-07:53	1	YES	14	145	Female	457
61	20190826_1326_14kHz_135dB_scarer	00:44-00:49	1	YES	14	145	Female	5
61	20190826_1326_14kHz_135dB_scarer	02:19-02:28	2	NO	0	0	Female	9
61	20190826_1326_14kHz_135dB_scarer	02:43-04:48	3	YES	14	145	Female	125
61	20190826_1326_14kHz_135dB_scarer	05:49-05:52	4	YES	14	145	Female	10
57	20190826_1348_14kHz_scarer	00:15-01:05	1	YES	14	145	Male	50
57	20190826_1348_14kHz_scarer	02:04-02:33	2	YES	14	145	Male	29
58	20190827_1015_14kHz_135dB_scarer	00:13-00:56	1	YES	14	145	Male	43
62	20190827_1015_14kHz_135dB_scarer	00:28-01:17	2	YES	14	145	Female	49
58	20190827_1015_14kHz_135dB_scarer	02:53-03:56	3	YES	14	145	Male	63
62	20190827_1015_14kHz_135dB_scarer	02:14-02:19	4	YES	14	145	Female	17
62	20190827_1015_14kHz_135dB_scarer	04:37-05:13	5	YES	14	145	Female	36
59	20190827_1337_14kHz_135dB_scarer	01:35-01:58	1	YES	14	145	Male	23
59	20190827_1337_14kHz_135dB_scarer	03:54-04:44	2	YES	14	145	Male	50
59	20190827_1337_14kHz_135dB_scarer	05:20-05:34	3	YES	14	145	Male	14
17	20190608_0916_nosound	09:16-09:18	2	NO	0	0	Male	46
18	20190608_0918_nosound	09:18-09:21	3	NO	0	0	Male	34
19	20190608_0928_nosound	09:28-09:32	4	NO	0	0	Male	28
20	08/06 2019	09:36-09:39	3	NO	0	0	Male	50
21	08/06 2019	09:47-09:49	1	NO	0	0	Male	9
18	08/06 2019	12:59-13:00	1	NO	0	0	Female	16
19	08/06 2019	13:03-13:04	1	NO	0	0	Female	11
20	08/06 2019	13:03-13:04	1	NO	0	0	Female	12
21	08/06 2019	13:05-13:06	1	NO	0	0	Female	8
23	09/06 2019	08:55-08:56	1	NO	0	0	Male	12
24	09/06 2019	09:00-09:02	1	NO	0	0	Female	16
24	09/06 2019	09:00-09:02	2	NO	0	0	Male	108
25	09/06 2019	09:30-09:34	4	NO	0	0	Male	78
25	09/06 2019	09:30-09:34	4	NO	0	0	Male	30
26	09/06 2019	09:47-09:50	3	NO	0	0	Male	15
26	09/06 2019	09:47-09:50	3	NO	0	0	Male	4
27	09/06 2019	13:07-13:08	1	NO	0	0	Male	14
25	09/06 2019	13:17-13:18	1	NO	0	0	Female	19
28	09/06 2019	13:17-13:18	1	NO	0	0	Male	31
29	09/06 2019	13:21-13:26	5	NO	0	0	Male	36
26	10/06 2019	13:03-13:04	1	NO	0	0	Female	20
26	10/06 2019	13:03-13:04	1	NO	0	0	Female	29
27	10/06 2019	13:10-13:13	2	NO	0	0	Female	5
30	10/06 2019	13:10-13:13	2	NO	0	0	Male	7
30	10/06 2019	13:10-13:13	2	NO	0	0	Male	7
30	10/06 2019	13:10-13:13	1	NO	0	0	Male	24
31	10/06 2019	13:15-13:19	4	NO	0	0	Male	16
31	10/06 2019	13:15-13:19	4	NO	0	0	Male	26
32	10/06 2019	13:20-13:22	2	NO	0	0	Male	7
32	10/06 2019	13:20-13:22	2	NO	0	0	Male	13
32	10/06 2019	13:20-13:22	2	NO	0	0	Male	18
33	10/06 2019	13:23-13:26	3	NO	0	0	Male	3
28	10/06 2019	13:23-13:26	3	NO	0	0	Female	6
33	10/06 2019	13:23-13:26	3	NO	0	0	Male	18
33	10/06 2019	13:23-13:26	3	NO	0	0	Male	22
29	10/06 2019	13:40-13:43	3	NO	0	0	Female	20
29	10/06 2019	13:40-13:43	3	NO	0	0	Female	45
30	10/06 2019	13:46-13:48	2	NO	0	0	Female	23
30	10/06 2019	13:46-13:48	2	NO	0	0	Female	20
31	10/06 2019	13:49-13:52	3	NO	0	0	Female	18
5	06/06 2019	08:45-08:47	2	NO	0	0	Female	8
5	06/06 2019	08:45-08:47	2	NO	0	0	Female	4
5	06/06 2019	08:45-08:47	2	NO	0	0	Female	15
6	06/06 2019	09:13-09:17	4	NO	0	0	Female	9
7	06/06 2019	09:34-09:37	3	NO	0	0	Female	12
3	06/06 2019	09:34-09:37	3	NO	0	0	Male	38
4	06/06 2019	13:04-13:06	2	NO	0	0	Male	5
8	06/06 2019	13:04-13:06	2	NO	0	0	Female	9
9	06/06 2019	13:08-13:10	2	NO	0	0	Female	6
5	06/06 2019	13:08-13:10	2	NO	0	0	Male	19
10	06/06 2019	13:08-13:10	2	NO	0	0	Female	4
6	06/06 2019	13:08-13:10	2	NO	0	0	Male	47
11	06/06 2019	13:15-13:17	2	NO	0	0	Female	12
12	07/06 2019	08:55-08:57	2	NO	0	0	Female	14
12	07/06 2019	08:55-08:57	2	NO	0	0	Female	10
13	07/06 2019	08:57-08:59	2	NO	0	0	Female	6
14	07/06 2019	09:01-09:03	2	NO	0	0	Female	39
7	11/06 2019	13:31-13:32	1	NO	0	0	Male	30
8	11/06 2019	13:42-13:44	2	NO	0	0	Male	43
9	12/06 2019	09:17-09:20	3	NO	0	0	Male	5
10	12/06 2019	09:17-09:20	3	NO	0	0	Male	70
