# Supplementary material for: Response of Eurasian otters (Lutra lutra) to underwater acoustic harassment device sounds
Source: Sci Rep. 2024 Feb 29;14:4988. doi: 10.1038/s41598-024-55481-z (PMC10904746; doi:10.1038/s41598-024-55481-z)
Supplement: Supplementary file 4 — Supplementary Information 4. [file 41598_2024_55481_MOESM4_ESM.csv]

Trial	Video	SoundOn	SoundOff	TimeTotal	Trial.Interval	kHz	dB	No. otters	sex	Before-1	Before-0.5	Playback	After0.5	After1	Res05	ResponseScale	Response
1	20190604.0846.14kH.105dB.1	01:41	01:42	2	NA	14	105	1	Female	near	near	head.in	withdrawl	near	1	1	TRUE
2	20190604.0858.1kHz.115dB.1	00:46	00:47	3	10	1	115	1	Female	near	head.in	head.in	withdrawl with a fish	leaves	1	3	TRUE
3	20190604.0906.14kHz.135dB.1	00:29	00:30	2	5	14	135	1	Female	head.in	head.in	withdrawl	leaves	leaves	3	3	TRUE
4	20190604.1002.1kHz.105dB.1	00:43	00:44	2	7	1	105	1	Female	near	near	head.in	near	near	0	0	FALSE
1	20190604.1008.14kHz.125dB.1	00:36	00:37	2	4	14	125	1	Male	near	head.in	withdrawl	head.move	near	2	2	TRUE
2	20190604.1302.1kHz.115dB.1	00:27	00:28	2	NA	1	115	1	Male	head.in	head.in	head.in	withdrawl	near	1	1	TRUE
5	20190604.1302.1kHz.115dB.1	00:51	00:52	2	NA	1	115	1	Female	near	near	head.in	withdrawl	near	1	1	TRUE
6	20190604.1315.14kHz.135dB.2	01:29	01:30	4	1	14	135	2	Female	near	near	near	surfacing	surfacing	3	3	TRUE
3	20190604.1315.14kHz.135dB.2	01:29	01:30	4	1	14	135	2	Male	near	near	head.in	withdrawl	near	1	1	TRUE
7	20190604.1323.1kHz.125dB.2	00:29	00:30	2	4	1	125	2	Female	near	near	head.in	leaves	surfacing	3	3	TRUE
4	20190604.1323.1kHz.125dB.2	00:29	00:30	2	4	1	125	2	Male	head.in	head.in	head.in	leaves	surfacing	3	3	TRUE
5	20190604.1408.14kHz.135dB.3	00:48	00:49	4	43	14	135	1	Male	near	head.in	near	switch	head.in	1	1	TRUE
6	20190606.0848.14kHz.105dB	00:26	00:27	1	1	14	105	1	Male	head.in	head.in	withdrawl	head.move	surfacing	2	3	TRUE
7	20190606.0856.14kHz.105dB	00:32	00:33	3	7	14	105	1	Male	near	head.in	withdrawl	switch	head.in	2	2	TRUE
8	20190606.0918.14kHz.115dB	00:27	00:28	4	1	14	115	1	Male	head.in	near	head.in	head.in	head.in	0	0	FALSE
8	20190606.0925.14kHz.115dB	00:40	00:41	3	3	14	115	2	Female	head.in	head in the feeder	head.in	withdrawl	leaves	1	3	TRUE
9	20190606.0925.14kHz.115dB	00:40	00:41	3	3	14	115	2	Male	head.in	head in the feeder	withdrawl	switch	head.in	2	2	TRUE
10	20190606.0941.14kHz.105dB	03:11	03:12	5	4	14	105	1	Male	near	near	near	head.in	switch	0	0	FALSE
9	20190606.1311.14kHz.115dB	00:31	00:32	2	1	14	115	2	Female	near	head.in	withdrawl	head.in	withdrawl	2	2	TRUE
11	20190606.1311.14kHz.115dB	00:31	00:32	2	1	14	115	2	Male	near	head.in	near	near	switch	0	0	FALSE
12	20190606.1328.14kHz.115dB	00:31	00:32	2	11	14	115	1	Female	near	head.in	head.in	withdrawl	leaves	1	3	TRUE
12	20190606.1333.14kHz.115dB	00:25	00:26	2	3	14	115	1	Male	near	near	head.in	head.in	withdrawl	0	1	TRUE
13	20190608.0855.14kHz.105dB	01:15	01:16	2	NA	14	105	1	Female	near	near	head.in	switch	near	0	0	FALSE
14	20190608.0905.14kHz.105dB	00:27	00:28	1	1	14	105	1	Female	near	head.in	switch	head.in	head.in	0	0	FALSE
15	20190608.0909.14kHz.105dB	00:35	00:35	1	3	14	105	1	Female	head.in	head.in	withdrawl	head.in	head.in	1	1	TRUE
16	20190608.0912.14kHz.105dB	00:31	00:32	2	1	14	105	2	Female	near	near	head.in	withdrawl	head.in	1	1	TRUE
13	20190608.0923.14kHz.115dB	00:36	00:36	2	2	14	115	1	Male	head.in	switch	near	near	near	0	0	FALSE
14	20190608.0926.14kHz.115dB	00:24	00:24	1	1	14	115	1	Male	head.in	head.in	withdrawl	fish.catch	fish.catch	1	1	TRUE
15	20190608.0940.14kHz.115dB	00:30	00:30	2	1	14	115	1	Male	head.in	head.in	head.in	head.move	near	1	1	TRUE
17	20190608.1306.14kHz.115dB	00:25	00:26	2	0	14	115	1	Female	near	near	head.in	withdrawl	head.in	1	1	TRUE
16	20190608.1319.14kHz.115dB	00:58	00:59	2	11	14	115	2	Male	near	switch	near	head.in	head.in	0	0	FALSE
17	20190608.1325.14kHz.115dB	01:02	01:02	4	1	14	115	1	Male	near	switch	near	head.in	surfacing	0	3	TRUE
18	20190609.0915.1kHz.115dB	00:29	00:30	2	13	1	115	1	Female	near	head.in	near	near	head.in	0	0	FALSE
19	20190609.0924.1kHz.115dB	01:08	01:09	4	7	1	115	1	Female	near	head.in	withdrawl	switch	head.in	2	2	TRUE
18	20190609.0936.1kHz.115dB	00:37	00:38	1	2	1	115	2	Male	near	near	near	head.move	head.in	1	1	TRUE
20	20190609.0939.1kHz.115dB	02:49	02:50	3	2	1	115	1	Female	surfacing	near	head.in	withdrawl	leaves	1	3	TRUE
21	20190609.0951.1kHz.115dB	00:38	00:39	7	1	1	115	2	Female	head.in	switch	near	near	near	0	0	FALSE
22	20190609.1309.1kHz.115dB	00:22	00:23	2	1	1	115	2	Female	near	near	leaves	surfacing	surfacing	3	3	TRUE
19	20190609.1309.1kHz.115dB	00:22	00:23	2	1	1	115	2	Male	near	near	head.move	near	near	1	1	TRUE
20	20190609.1312.1kHz.115dB	01:33	01:34	4	1	1	115	1	Male	surfacing	near	head.in	withdrawl	near	1	1	TRUE
23	20190609.1312.1kHz.115dB	01:53	01:54	4	1	1	115	1	Female	switch	head.in	withdrawl	switch	near	2	2	TRUE
21	20190609.1328.1kHz.115dB	00:27	00:28	2	2	1	115	1	Male	near	near	near	near	near	0	0	FALSE
24	20190609.1336.1kHz.115dB	00:27	00:28	4	1	1	115	2	Female	near	near	near	surfacing	surfacing	3	3	TRUE
22	20190609.1336.1kHz.115dB	00:27	00:28	4	1	1	115	2	Male	near	near	head.in	head.in	head.in	0	0	FALSE
25	20190611.1323.14kHz.125dB	00:30	00:31	2	NA	14	125	1	Female	near	near	head.move	withdrawl	near	2	2	TRUE
26	20190611.1329.14kHz.125dB	00:25	00:26	2	4	14	125	1	Female	near	near	leaves	surfacing	surfacing	3	3	TRUE
23	20190611.1336.14kHz.105dB	00:39	00:40	2	4	14	105	1	Male	near	near	head.move	switch	near	2	2	TRUE
24	20190611.1339.14kHz.125dB	01:22	01:23	2	1	14	125	1	Male	near	switch	head.in	surfacing	surfacing	3	3	TRUE
25	20190611.1345.14kHz.105dB	00:45	00:46	3	1	14	105	1	Male	near	switch	near	head.in	head.in	0	0	FALSE
27	20190612.0907.1kHz.105dB	00:22	00:23	1	1	1	105	1	Female	head.in	head.in	head.in	head.in	head.in	0	0	FALSE
28	20190612.0912.1kHz.105dB	00:47	00:48	2	1	1	105	1	Female	head.in	near	head.in	head.in	near	0	0	FALSE
29	20190612.0921.1kHz.125dB	00:30	00:31	4	1	1	125	1	Female	near	near	withdrawl	switch	leaves	2	3	TRUE
30	20190612.0926.1kHz.125dB	00:58	00:59	4	1	1	125	1	Female	near	near	near	switch	head.move	0	2	TRUE
31	20190612.0931.1kHz.125dB	00:29	00:30	1	1	1	125	1	Female	near	near	head.move	surfacing	surfacing	3	3	TRUE
26	20190612.0943.1kHz.105dB	01:16	01:17	1	8	1	105	1	Male	near	near	head.in	withdrawl	head.in	1	1	TRUE
27	20190612.0952.1kHz.125dB	00:30	00:31	1	1	1	125	2	Male	near	near	head.move	switch	near	1	1	TRUE
28	20190612.1316.1kHz.105dB	00:24	00:25	2	1	1	105	1	Male	near	near	switch	head.in	head.in	0	0	FALSE
29	20190612.1324.1kHz.105dB	00:33	00:34	2	6	1	105	1	Male	near	head.in	withdrawl	head.move	surfacing	2	3	TRUE
30	20190612.1331.1kHz.105dB	00:23	00:24	1	1	1	105	1	Male	near	near	withdrawl	switch	withdrawl	2	2	TRUE
31	20190612.1333.1kHz.125dB	02:45	02:46	3	1	1	125	1	Male	near	head.in	head.in	switch	near	0	0	FALSE
32	20190612.1343.1kHz.105dB	00:32	00:33	3	7	1	105	1	Male	near	head.in	head.in	head.in	switch	0	0	FALSE
32	20190612.1353.1kHz.105dB	00:32	00:33	2	1	1	105	1	Female	near	head.in	withdrawl	surfacing	surfacing	3	3	TRUE
33	20190613.0854.14kHz.125dB	00:34	00:35	1	NA	14	125	1	Female	near	head.in	withdrawl	surfacing	surfacing	3	3	TRUE
34	20190613.0905.14kHz.125dB	00:25	00:26	1	2	14	125	1	Female	near	near	near	near	surfacing	0	3	TRUE
35	20190613.0916.14kHz.125dB	00:28	00:29	1	8	14	125	1	Female	near	near	head.move	leaves	leaves	3	3	TRUE
33	20190613.0933.14kHz.115dB	00:33	00:34	1	16	14	115	2	Male	near	head.in	switch	head.in	head.in	0	0	FALSE
36	20190613.0947.14kHz.125dB	00:26	00:27	2	1	14	125	2	Female	head.in	switch	near	switch	leaves	0	3	TRUE
34	20190613.0947.14kHz.125dB	00:19	00:20	2	1	14	125	2	Male	near	near	surfacing	surfacing	surfacing	0	0	FALSE
35	20190613.0951.14kHz.125dB	00:47	00:48	2	2	14	125	1	Male	near	switch	withdrawl	switch	head.in	2	2	TRUE
36	20190613.1004.14kHz.125dB	00:22	00:23	2	11	14	125	1	Male	switch	near	head.in	withdrawl	switch	2	2	TRUE
37	20190613.1349.1kHz.105dB	00:24	00:25	1	10	1	105	1	Male	near	near	near	near	near	0	0	FALSE
38	20190613.1355.1kHz.125dB	00:38	00:39	1	2	1	125	1	Male	near	head.in	head.in	fish.catch	leaves	0	0	FALSE
39	20190613.1401.1kHz.125dB	00:20	00:21	2	1	1	125	1	Male	near	swithches sides	near	near	surfacing	0	3	TRUE
40	20190613.1409.1kHz.125dB	01:40	01:41	3	6	1	125	1	Male	near	near	withdrawl	switch	switch	2	2	TRUE
37	20190807.0925.14kHz.135dB	00:43	00:44	1	2	14	135	1	Female	head.in	head.in	head.in	withdrawl	leaves	1	3	TRUE
38	20190807.0937.14kHz.135dB	00:29	00:30	3	1	14	135	2	Female	head.in	head.in	withdrawl	near	leaves	1	3	TRUE
41	20190807.0937.14kHz.135dB	00:29	00:30	3	1	14	135	2	Male	near	near	near	near	switch	0	1	TRUE
39	20190807.0941.14kHz.135dB	00:36	00:37	3	1	14	135	2	Female	near	near	near	near	near	0	0	FALSE
42	20190807.0941.14kHz.135dB	00:36	00:37	3	1	14	135	2	Male	near	head.in	withdrawl	surfacing	surfacing	3	3	TRUE
40	20190807.0946.14kHz.135dB	00:40	00:41	4	2	14	135	2	Female	near	near	withdrawl	surfacing	surfacing	3	3	TRUE
43	20190807.0946.14kHz.135dB	00:40	00:41	4	2	14	135	2	Male	near	near	withdrawl	surfacing	surfacing	3	3	TRUE
41	20190807.0957.14kHz.135dB	00:30	00:31	3	1	14	135	2	Female	near	head.in	switch	near	switch	0	1	TRUE
44	20190807.0957.14kHz.135dB	00:30	00:31	3	1	14	135	2	Male	head.in	switch	near	near	switch	0	1	TRUE
45	20190807.1006.14kHz.135dB	00:28	00:29	2	1	14	135	1	Male	near	head.in	head.in	head.in	head.in	0	0	FALSE
42	20190807.1012.14kHz.135dB	00:44	00:45	1	1	14	135	1	Female	head.in	head.in	head.in	withdrawl	leaves	1	3	TRUE
43	20190813.0932.1kHz.135dB	00:21	00:22	1	NA	1	135	1	Female	near	head.in	withdrawl	head.in	surfacing	1	3	TRUE
44	20190813.0938.1kHz.135dB	00:23	00:24	1	1	1	135	1	Female	near	switch	head.in	withdrawl	surfacing	1	3	TRUE
46	20190813.0945.1kHz.135dB	00:29	00:30	2	2	1	135	1	Male	head.in	switch	head.in	withdrawl	surfacing	3	3	TRUE
45	20190813.0945.1kHz.135dB	00:50	00:51	2	2	1	135	2	Female	near	head.in	withdrawl	surfacing	surfacing	3	3	TRUE
46	20190813.0950.1kHz.135dB	00:21	00:22	2	3	1	135	2	Female	near	near	near	head.in	leaves	0	3	TRUE
47	20190813.0950.1kHz.135dB	00:21	00:22	2	3	1	135	2	Male	near	near	withdrawl	leaves	leaves	3	3	TRUE
47	20190813.0956.1kHz.135dB	00:22	00:23	1	2	1	135	2	Female	near	head.in	leaves	leaves	leaves	3	3	TRUE
48	20190813.0956.1kHz.135dB	00:22	00:23	1	2	1	135	2	Male	near	switch	near	head.in	switch	0	0	FALSE
49	20190813.1321.1kHz.135dB	00:38	00:39	4	NA	1	135	1	Male	near	switch	near	head.in	surfacing	0	3	TRUE
50	20190813.1326.1kHz.135dB	00:45	00:46	3	1	1	135	1	Male	near	near	head.in	head.in	surfacing	0	3	TRUE
51	20190813.1332.1kHz.135dB	00:39	00:40	2	3	1	135	1	Male	switch	near	head.move	surfacing	surfacing	3	3	TRUE
48	20190813.1348.1kHz.135dB	00:29	00:30	1	2	1	135	2	Female	head.in	head.in	withdrawl	fish.catch	surfacing	1	3	TRUE
52	20190813.1348.1kHz.135dB	00:29	00:30	1	2	1	135	2	Male	near	head.in	withdrawl	head.in	head.in	1	1	TRUE
49	20190813.1353.1kHz.135dB	00:25	00:26	2	4	1	135	2	Female	near	head.in	withdrawl	surfacing	surfacing	3	3	TRUE
53	20190813.1353.1kHz.135dB	00:25	00:26	2	4	1	135	2	Male	head.in	near	near	near	head.in	0	0	FALSE
50	20190814.1010.14kHz.145dB	00:22	00:23	1	4	14	145	2	Female	near	near	near	near	switch	0	0	FALSE
54	20190814.1010.14kHz.145dB	00:22	00:23	1	4	14	145	2	Male	near	near	withdrawl	surfacing	surfacing	3	3	TRUE
55	20190814.1252.14kHz.145dB	00:26	00:27	2	NA	14	145	1	Male	switch	head.in	withdrawl	surfacing	surfacing	3	3	TRUE
56	20190814.1304.14kHz.135dB	00:24	00:25	1	4	14	145	1	Male	near	head.in	withdrawl	switch	head.in	2	2	TRUE
57	20190814.1317.14kHz.145dB	00:19	00:20	1	6	14	145	1	Male	switch	head.in	switch	near	head.in	1	1	TRUE
58	20190814.1322.14kHz.145dB	00:40	00:41	2	4	14	145	1	Male	near	head.in	withdrawl	switch	head.in	2	2	TRUE
59	20190814.1327.14kHz.135dB	00:25	00:26	4	3	14	135	1	Male	near	switch	withdrawl	surfacing	surfacing	3	3	TRUE
51	20190814.1356.14kHz.145dB	00:32	00:33	1	20	14	145	1	Female	near	head.in	head.in	withdrawl	surfacing	1	3	TRUE
52	20190814.1405.14kHz.145dB	00:28	00:29	1	4	14	145	1	Female	near	head.in	withdrawl.fish	surfacing	surfacing	3	3	TRUE
53	20190815.1320.14kHz.145dB	00:23	00:24	2	4	14	145	2	Female	head.in	head.in	head.in	withdrawl	head.in	1	1	TRUE
60	20190815.1320.14kHz.145dB	00:23	00:24	2	4	14	145	2	Male	near	near	withdrawl	head.move	near	2	2	TRUE
54	20190815.1330.14kHz.135dB	00:28	00:29	1	2	14	135	2	Female	near	head.in	withdrawl	head.in	leaves	1	3	TRUE
61	20190815.1330.14kHz.135dB	00:28	00:29	1	2	14	135	2	Male	head.in	head.in	withdrawl	head.in	head.in	1	1	TRUE
62	20190815.1341.14kHz.145dB	00:23	00:24	3	1	14	145	1	Male	switch	near	switch	near	near	0	0	FALSE
63	20190815.1350.14kHz.145dB	00:38	00:39	7	2	14	145	1	Male	switch	near	head.move	head.in	switch	1	1	TRUE
55	20190826.1301.1306.14kHz.scarer.noAmplifier	05:28	07:51	3	NA	14	NA	1	Female	near	near	withdrawl	surfacing	surfacing	NA	NA
56	20190826.1326.14kHz.135dB.scarer	00:48	05:45	5	2	14	NA	1	Female	head.in	head.in	near	near	near	NA	NA
64	20190826.1348.14kHz.scarer	00:21	05:20	5	1	14	NA	1	Male	near	head.in	switch	near	near	NA	NA
57	20190827.0950.14kHz.135dB.scarer	00:19	04:37	6	NA	14	NA	2	Female	near	near	head.in	switch	near	NA	NA
58	20190827.1015.14kHz.135dB.scarer	00:18	05:17	6	2	14	NA	2	Female	near	near	leaves	surfacing	surfacing	NA	NA
65	20190827.1015.14kHz.135dB.scarer	00:18	05:17	6	2	14	NA	2	Male	near	switch	withdrawl	switch	near	NA	NA
66	20190827.1315.14kHz.135dB.scarer	00:22	05:17	5	1	14	NA	1	Male	near	near	switch	near	head.in	NA	NA
67	20190827.1337.14kHz.135dB.scarer	00:28	05:28	6	1	14	NA	1	Male	head.in	head.in	head.in	withdrawl	surfacing	NA	NA
6	20190607_0855_nosound	00:42	00:43	2	NA	0	0	1	Female	near	head.in	switch	head.in	head.in	0	0	FALSE
7	20190607_0857_nosound	00:42	00:43	2	3	0	0	1	Female	near	near	head.in	head.in	near	0	0	FALSE
8	20190607_0901_nosound	01:29	01:30	2	4	0	0	2	Female	near	head.in	head.in	head.in	switch	0	0	FALSE
11	20190607_0901_nosound	00:32	00:33	2	4	0	0	2	Male	near	head.in	head.in	near	head.in	0	0	FALSE
9	20190607_0907_nosound	00:42	00:43	3	4	0	0	1	Female	near	head.in	near	near	near	0	0	FALSE
12	20190607_0912_nosound	00:42	00:43	2	1	0	0	1	Male	near	head.in	near	switch	head.in	0	0	FALSE
13	20190607_0915_nosound	00:50	00:51	2	1	0	0	1	Male	near	head.in	head.in	head.in	near	0	0	FALSE
14	20190607_0923_nosound	00:43	00:44	3	6	0	0	1	Male	head.in	near	head.move	near	head.in	0	0	FALSE
13	20190607_1303_nosound	00:43	00:44	1	213	0	0	1	Male	near	head.in	head.in	head.in	near	0	0	FALSE
14	20190607_1307_nosound	00:42	00:43	3	3	0	0	1	Male	near	near	head.in	head.in	head.in	0	0	FALSE
16	20190607_1315_nosound	00:32	00:33	2	2	0	0	1	Male	near	near	switch	head.in	head.in	0	0	FALSE
17	20190608_0916_nosound	00:42	00:43	2	2	0	0	1	Male	head.in	head.in	head.in	head.in	head.move	0	0	FALSE
18	20190608_0918_nosound	00:42	00:43	2	2	0	0	2	Male	head.in	near	switch	near	switch	0	0	FALSE
10	20190608_0918_nosound	00:59	01:00	2	2	0	0	2	Female	near	head.in	head.in	head.in	head.in	0	0	FALSE
18	20190608_1301_nosound	00:24	00:25	2	1	0	0	1	Female	near	switch	head.in	head.in	near	0	0	FALSE
19	20190608_1303_nosound	00:32	00:33	1	2	0	0	1	Female	near	head.in	near	head.in	near	0	0	FALSE
20	20190608_1305_nosound	00:20	00:21	1	2	0	0	1	Female	near	head.in	head.in	head.in	fish.catch	0	0	FALSE
25	20190608_1323_nosound	00:42	00:43	1	5	0	0	1	Male	near	head.in	head.in	head.in	near	0	0	FALSE
23	20190609_0900_nosound	00:42	00:43	2	2	0	0	1	Female	near	near	head.in	head.in	switch	0	0	FALSE
26	20190609_0930_nosound	00:42	00:43	5	6	0	0	1	Male	near	near	head.in	head.in	withdrawl	0	0	FALSE
27	20190609_0947_nosound	00:21	00:22	2	8	0	0	2	Male	near	switch	near	near	near	0	0	FALSE
24	20190609_0947_nosound	00:46	00:47	2	8	0	0	2	Female	near	switch	head.in	head.in	near	0	0	FALSE
29	20190609_1332_nosound	00:40	00:41	3	5	0	0	1	Male	head.in	head.in	head.in	head.in	near	0	0	FALSE
25	20190610_1303_nosound	00:31	00:32	1	NA	0	0	1	Female	head.in	switch	head.in	switch	near	0	0	FALSE
26	20190610_1305_nosound	00:42	00:43	2	2	0	0	1	Female	head.in	near	near	near	near	0	0	FALSE
30	20190610_1310_nosound	00:42	00:43	2	5	0	0	1	Male	near	near	near	near	near	0	0	FALSE
31	20190610_1313_nosound	00:42	00:43	1	3	0	0	1	Male	near	near	head.in	head.in	near	0	0	FALSE
32	20190610_1315_nosound	00:29	00:30	4	2	0	0	1	Male	near	near	near	head.in	head.in	0	0	FALSE
27	20190610_1323_nosound	00:44	00:45	3	3	0	0	2	Female	near	near	near	head.in	head.in	0	0	FALSE
33	20190610_1323_nosound	00:42	00:43	3	3	0	0	2	Male	near	near	near	switch	near	0	0	FALSE
28	20190610_1340_nosound	00:55	00:56	4	3	0	0	1	Female	near	switch	near	near	near	0	0	FALSE
29	20190610_1346_nosound	00:54	00:55	2	6	0	0	1	Female	near	near	head.in	near	head.in	0	0	FALSE
30	20190610_1349_nosound	00:42	00:43	3	3	0	0	1	Female	head.in	head.in	head.in	near	near	0	0	FALSE
31	20190611_1331_nosound	00:42	00:43	1	NA	0	0	1	Female	near	near	head.in	head.move	near	0	0	FALSE
34	20190611_1342_nosound	00:42	00:43	2	NA	0	0	1	Male	near	head.in	head.in	near	near	0	0	FALSE
35	20190611_1355_nosound	00:43	00:44	2	6	0	0	1	Male	near	near	near	near	near	0	0	FALSE
31	20190612_0910_nosound	00:40	00:41	1	5	0	0	1	Female	head.in	withdrawl	head.in	head.in	withdrawl	0	0	FALSE
32	20190612_0917_nosound	01:07	01:08	3	5	0	0	1	Female	head.in	switch	near	near	near	0	0	FALSE
33	20190612_0933_nosound	00:42	00:43	2	2	0	0	1	Female	head.in	head.in	head.in	head.in	fish.catch	0	0	FALSE
34	20190612_0948_nosound	01:17	01:18	2	5	0	0	1	Female	near	head.in	withdrawl	surfacing	surfacing	3	3	TRUE
36	20190612_1312_nosound	00:46	00:47	2	NA	0	0	1	Male	near	head.in	switch	near	near	0	0	FALSE
38	20190612_1327_nosound	00:42	00:43	3	3	0	0	1	Male	near	near	switch	head.in	surfacing	3	3	TRUE
39	20190612_1350_nosound	00:46	00:47	2	7	0	0	2	Male	near	near	head.in	head.in	near	0	0	FALSE
35	20190612_1350_nosound	00:51	00:52	2	7	0	0	2	Female	near	head.in	near	surfacing	surfacing	3	3	TRUE
36	20190613_0857_nosound	00:29	00:30	1	3	0	0	1	Female	head.in	head.in	head.in	head.in	head.in	0	0	FALSE
37	20190613_0900_nosound	00:42	00:43	1	3	0	0	1	Female	near	head.in	switch	head.in	withdrawl	0	0	FALSE
38	20190613_0907_nosound	00:46	00:47	1	2	0	0	1	Female	near	near	head.in	head.move	near	1	1	TRUE
43	20190613_1351_nosound	00:42	00:43	2	2	0	0	1	Male	near	switch	near	switch	head.in	0	0	FALSE
44	20190613_1358_nosound	00:19	00:20	2	3	0	0	1	Male	near	switch	near	near	near	0	0	FALSE
39	20190806_1345_nosound	00:38	00:39	2	4	0	0	1	Female	near	head.in	near	near	near	0	0	FALSE
40	20190806_1348_nosound	00:40	00:41	1	3	0	0	1	Female	near	near	head.in	head.in	head.in	0	0	FALSE
41	20190806_1351_nosound	00:59	01:00	1	3	0	0	1	Female	near	head.in	near	near	near	0	0	FALSE
42	20190806_1355_nosound	00:42	00:43	1	4	0	0	1	Female	head.in	near	near	near	surfacing	0	3	TRUE
43	20190807_0921_nosound	00:42	00:43	2	2	0	0	1	Female	near	near	head.in	head.in	head.in	0	0	FALSE
45	20190807_0928_nosound	00:42	00:43	2	3	0	0	1	Male	switch	near	near	near	near	0	0	FALSE
45	20190807_0954_nosound	00:42	00:43	2	8	0	0	1	Female	near	near	near	head.in	head.in	0	0	FALSE
46	20190807_1001_nosound	00:40	00:41	1	4	0	0	1	Male	head.in	switch	head.in	head.in	head.in	0	0	FALSE
47	20190807_1004_nosound	00:16	00:17	1	3	0	0	1	Male	head.in	head.in	head.move	head.in	head.in	1	1	TRUE
48	20190807_1009_nosound	00:42	00:43	1	3	0	0	1	Male	switch	near	head.in	head.in	head.in	0	0	FALSE
46	20190813_0934_nosound	00:21	00:22	1	2	0	0	1	Female	switch	head.in	head.in	switch	head.in	0	0	FALSE
47	20190813_0936_nosound	00:50	00:51	1	2	0	0	1	Female	near	near	switch	head.in	near	0	0	FALSE
48	20190813_0941_nosound	00:46	00:47	2	3	0	0	1	Female	switch	near	head.in	head.in	head.in	0	0	FALSE
49	20190813_0954_nosound	00:22	00:23	1	4	0	0	2	Male	head.in	head.in	head.in	head.in	head.in	0	0	FALSE
49	20190813_0954_nosound	00:23	00:24	1	4	0	0	2	Female	near	near	near	head.in	head.in	0	0	FALSE
50	20190813_0959_nosound	00:20	00:21	1	3	0	0	2	Female	head.in	head.in	head.in	near	head.in	0	0	FALSE
50	20190813_0959_nosound	00:20	00:21	1	3	0	0	2	Male	near	near	head.in	head.in	head.in	0	0	FALSE
51	20190813_1001_nosound	00:42	00:43	1	2	0	0	1	Male	head.in	head.in	head.in	near	head.in	0	0	FALSE
52	20190813_1336_nosound	00:42	00:43	2	4	0	0	1	Male	head.in	near	head.in	head.in	head.in	0	0	FALSE
53	20190813_1340_nosound	00:42	00:43	4	4	0	0	1	Male	near	near	head.in	near	surfacing	0	3	TRUE
54	20190813_1346_nosound	00:23	00:24	1	6	0	0	1	Male	near	switch	switch	switch	near	0	0	FALSE
51	20190814_0925_nosound	00:19	00:20	1	NA	0	0	1	Female	near	head.in	head.in	near	near	0	0	FALSE
52	20190814_0932_nosound	00:20	00:21	1	3	0	0	1	Female	switch	head.in	switch	head.in	near	0	0	FALSE
53	20190814_0934_nosound	00:23	00:24	1	2	0	0	1	Female	near	head.in	head.move	near	switch	1	1	TRUE
54	20190814_0952_nosound	00:42	00:43	1	3	0	0	1	Female	near	near	head.in	head.in	head.in	0	0	FALSE
55	20190814_1005_nosound	00:46	00:47	1	5	0	0	2	Female	switch	switch	head.in	near	head.move	1	1	TRUE
55	20190814_1005_nosound	00:46	00:47	1	5	0	0	2	Male	near	near	head.in	head.in	head.in	0	0	FALSE
